# Supplementary material for: 1-Benzyl-3-phenyl­quinoxalin-2(1H)-one
Source: Acta Crystallogr Sect E Struct Rep Online. 2009 Oct 10;65(Pt 11):o2685. doi: 10.1107/S1600536809039944 (PMC2971429; doi:10.1107/S1600536809039944)
Supplement: Supplementary file 2 [file e-65-o2685-Isup2.hkl]

# 
# h,k,l, Fc-squared, Fo-squared, sigma(Fo-squared) and status flag 
# 
data_I
_shelx_title '  P-1' 
_shelx_refln_list_code          4 
_shelx_F_calc_maximum      127.26 
_exptl_crystal_F_000       328.00 
_reflns_d_resolution_high  0.7501 
 
loop_ 
 _symmetry_equiv_pos_as_xyz 
 'x, y, z' 
 '-x, -y, -z' 
 
_cell_length_a     5.4776 
_cell_length_b    12.7015 
_cell_length_c    12.7469 
_cell_angle_alpha  62.260 
_cell_angle_beta   89.963 
_cell_angle_gamma  87.845 
 
_shelx_F_squared_multiplier     1.000 
 
loop_ 
 _refln_index_h 
 _refln_index_k 
 _refln_index_l 
 _refln_F_squared_calc 
 _refln_F_squared_meas 
 _refln_F_squared_sigma 
 _refln_observed_status 
   2   0   0        0.73        0.39      0.53 o 
   3   0   0      333.82      332.73      7.44 o 
   4   0   0        1.55        1.49      1.45 o 
   5   0   0       81.26       88.35      3.74 o 
   6   0   0       19.06       21.62      2.69 o 
   7   0   0        1.24        1.91      2.38 o 
  -7   1   0        6.51        4.37      3.54 o 
  -6   1   0        6.05        5.08      1.62 o 
  -5   1   0        6.59        4.05      1.62 o 
  -4   1   0       23.68       22.23      1.89 o 
  -3   1   0       33.77       39.50      1.96 o 
  -2   1   0      415.79      414.67      6.07 o 
   2   1   0      336.83      339.46      6.84 o 
   3   1   0       43.38       49.04      2.69 o 
   4   1   0      239.06      259.05      5.78 o 
   5   1   0       26.25       29.48      2.44 o 
   6   1   0        6.58        6.17      1.69 o 
   7   1   0       22.59       21.04      3.87 o 
  -7   2   0        0.41        1.88      2.65 o 
  -6   2   0        1.62        0.30      1.39 o 
  -5   2   0      104.64      105.06      3.83 o 
  -4   2   0        1.68        2.37      1.21 o 
  -3   2   0       32.35       36.30      1.64 o 
  -2   2   0      419.67      410.79      5.36 o 
  -1   2   0     5525.49     4993.99     40.92 o 
   2   2   0      150.84      160.98      3.34 o 
   3   2   0      277.93      306.41      5.73 o 
   4   2   0      142.11      152.75      5.65 o 
   5   2   0        7.32        9.05      1.54 o 
   6   2   0       60.32       63.98      3.21 o 
  -7   3   0        6.99        9.24      4.81 o 
  -6   3   0        3.79        8.24      2.14 o 
  -5   3   0       35.19       39.91      2.70 o 
  -4   3   0       27.36       24.85      2.84 o 
  -3   3   0      139.81      143.00      3.03 o 
  -2   3   0      933.18      967.65      9.33 o 
  -1   3   0      407.17      417.51      4.39 o 
   0   3   0     1335.97     1258.61      9.73 o 
   1   3   0      959.42      907.17      8.64 o 
   2   3   0      103.65      106.89      2.54 o 
   3   3   0      123.45      128.43      3.02 o 
   4   3   0       93.34      105.17      3.16 o 
   5   3   0       48.39       50.48      2.32 o 
   6   3   0        3.12        2.24      1.63 o 
   7   3   0       13.91       15.49      4.55 o 
  -6   4   0        0.21       -1.40      1.58 o 
  -5   4   0       65.69       62.96      3.37 o 
  -4   4   0      418.39      401.61      7.05 o 
  -3   4   0      290.30      262.20      3.71 o 
  -2   4   0     1181.85     1151.95     12.63 o 
  -1   4   0      102.27      116.58      1.82 o 
   0   4   0      247.52      236.00      2.59 o 
   1   4   0      131.47      118.60      1.82 o 
   2   4   0     1051.60     1080.15     15.39 o 
   3   4   0        2.03       -0.59      1.22 o 
   4   4   0        3.46        0.63      1.11 o 
   5   4   0       51.68       47.39      2.52 o 
   6   4   0       48.25       43.81      2.86 o 
   7   4   0        3.43        4.46      2.60 o 
  -6   5   0        1.42        0.43      1.98 o 
  -5   5   0        0.04        0.07      1.19 o 
  -4   5   0      478.99      472.24      8.07 o 
  -3   5   0      218.44      199.05      8.70 o 
  -2   5   0       47.05       48.89      1.49 o 
  -1   5   0        5.04        5.40      0.69 o 
   0   5   0        6.62        5.73      0.66 o 
   1   5   0      828.13      837.93      7.85 o 
   2   5   0      290.45      279.12      4.29 o 
   3   5   0       11.76        9.61      2.27 o 
   4   5   0        6.54       13.47      2.34 o 
   5   5   0       53.64       49.88      4.02 o 
   6   5   0       26.62       27.51      4.52 o 
  -6   6   0       14.54       24.10      3.27 o 
  -5   6   0        1.04        1.23      1.31 o 
  -4   6   0      245.56      240.94      4.97 o 
  -3   6   0        4.82        3.89      1.53 o 
  -2   6   0       44.33       50.73      1.62 o 
  -1   6   0       95.27      113.02      3.35 o 
   0   6   0      559.13      579.32      5.96 o 
   1   6   0      530.73      542.89      7.42 o 
   2   6   0        0.33        0.05      1.44 o 
   3   6   0      498.85      476.44     14.00 o 
   4   6   0       17.19       11.84      2.46 o 
   5   6   0        7.93        6.16      2.27 o 
   6   6   0        0.14        0.41      1.70 o 
  -6   7   0       14.53       12.35      3.65 o 
  -5   7   0       50.73       56.84      4.04 o 
  -4   7   0      107.18       98.23      3.26 o 
  -3   7   0      219.59      209.72      4.98 o 
  -2   7   0       23.26       24.06      1.40 o 
  -1   7   0      106.15      105.43      2.04 o 
   0   7   0      838.80      937.65     11.57 o 
   1   7   0        0.19        0.72      0.70 o 
   2   7   0        1.23       -0.23      0.71 o 
   3   7   0       68.45       62.52      3.88 o 
   4   7   0        5.13        3.33      1.95 o 
   5   7   0        0.03       -0.54      1.41 o 
   6   7   0        0.15        1.37      1.82 o 
  -6   8   0       12.45       15.59      4.00 o 
  -5   8   0        7.81       11.10      2.44 o 
  -4   8   0       28.17       22.00      2.70 o 
  -3   8   0      180.09      182.64      4.73 o 
  -2   8   0        2.74        2.32      0.93 o 
  -1   8   0      103.71      104.71      2.19 o 
   0   8   0       47.52       52.92      2.04 o 
   1   8   0       95.39      104.54      2.76 o 
   2   8   0       23.72       21.60      1.83 o 
   3   8   0      331.41      301.72     13.55 o 
   4   8   0      194.83      192.06      7.51 o 
   5   8   0        1.08        2.27      1.71 o 
   6   8   0       15.49       23.76      3.10 o 
  -5   9   0        2.95        0.82      1.82 o 
  -4   9   0       26.21       21.65      2.94 o 
  -3   9   0       10.21        5.64      1.28 o 
  -2   9   0       16.89       18.40      1.78 o 
  -1   9   0       43.83       48.98      2.85 o 
   0   9   0        4.44        2.82      0.82 o 
   1   9   0      300.02      306.29      5.15 o 
   2   9   0      121.18      119.15      4.26 o 
   3   9   0       77.48       72.17      3.82 o 
   4   9   0       53.86       50.80      4.17 o 
   5   9   0        1.16       -1.13      1.66 o 
   6   9   0        0.08        3.48      2.28 o 
  -5  10   0        0.00        1.19      2.00 o 
  -4  10   0        9.36       10.85      2.26 o 
  -3  10   0       13.67       10.63      1.66 o 
  -2  10   0        3.79        1.23      1.08 o 
  -1  10   0        4.24        2.80      1.61 o 
   0  10   0       20.20       19.48      1.69 o 
   1  10   0        0.74        0.98      1.24 o 
   2  10   0       27.87       23.61      2.32 o 
   3  10   0        1.15        0.75      1.40 o 
   4  10   0      107.10       90.76      4.56 o 
   5  10   0        0.99        2.75      1.95 o 
  -4  11   0        9.13        6.49      2.21 o 
  -3  11   0       25.41       30.15      2.43 o 
  -2  11   0       26.15       32.57      3.18 o 
  -1  11   0        7.72        5.23      1.83 o 
   0  11   0        6.62        9.00      1.58 o 
   1  11   0       38.55       38.29      2.70 o 
   2  11   0       23.96       25.59      2.58 o 
   3  11   0       10.34        5.90      1.90 o 
   4  11   0       25.77       22.92      2.97 o 
   5  11   0        0.00        1.24      1.96 o 
  -4  12   0       22.10       29.47      4.30 o 
  -3  12   0        3.21        4.34      1.85 o 
  -2  12   0        8.85        8.28      5.96 o 
  -1  12   0      113.71      116.73      7.55 o 
   0  12   0        8.73        3.22      2.42 o 
   1  12   0       21.70       22.11      5.52 o 
   2  12   0       19.38       16.18      2.78 o 
   3  12   0       17.58       19.91      2.80 o 
   4  12   0        0.13        0.29      1.79 o 
  -3  13   0        1.37        2.79      2.18 o 
  -2  13   0       11.87       11.36      2.77 o 
  -1  13   0       19.51       14.84      3.83 o 
   0  13   0       33.58       27.62      4.61 o 
   1  13   0        2.76        2.54      2.97 o 
   2  13   0        5.61        2.97      2.21 o 
   3  13   0       51.15       56.55      4.01 o 
  -2  14   0        4.34        4.95      2.48 o 
  -1  14   0        0.31        1.74      2.59 o 
   0  14   0       73.49       70.37      6.80 o 
   1  14   0        0.18       -1.19      2.86 o 
   2  14   0        6.94        5.28      2.36 o 
  -2 -14   1        0.69       -1.70      2.88 o 
  -1 -14   1        4.14        3.55      3.30 o 
   0 -14   1        0.69       -1.77      2.38 o 
   1 -14   1        7.83        9.57      4.04 o 
  -3 -13   1       20.55       18.25      3.62 o 
  -2 -13   1        7.46        7.36      2.12 o 
  -1 -13   1        2.08        7.97      3.22 o 
   0 -13   1       20.57       20.95      4.35 o 
   1 -13   1        1.15       -1.29      2.48 o 
   2 -13   1        0.14       -0.44      1.93 o 
  -4 -12   1        2.66        6.83      2.23 o 
  -3 -12   1       29.19       27.25      3.06 o 
  -2 -12   1       79.41       69.29      3.91 o 
  -1 -12   1       25.73       27.11      2.69 o 
   0 -12   1       39.50       39.88      5.09 o 
   1 -12   1       15.84       13.49      3.59 o 
   2 -12   1        5.51        7.86      4.08 o 
   3 -12   1        5.13        8.92      2.67 o 
  -4 -11   1        9.70        7.94      2.30 o 
  -3 -11   1      119.24      115.22      4.94 o 
  -2 -11   1        2.21        3.79      1.62 o 
  -1 -11   1       25.09       22.08      1.85 o 
   0 -11   1        3.25        3.56      1.50 o 
   1 -11   1       98.84       84.79      6.57 o 
   2 -11   1        0.84        2.01      1.80 o 
   3 -11   1        6.64        8.73      3.41 o 
   4 -11   1       19.61       24.51      3.18 o 
  -5 -10   1        4.52        2.90      2.11 o 
  -4 -10   1        0.87       -0.43      1.75 o 
  -3 -10   1       70.15       53.37      3.48 o 
  -2 -10   1       28.04       23.66      2.17 o 
  -1 -10   1       26.78       27.15      2.20 o 
   0 -10   1       30.83       32.81      2.08 o 
   1 -10   1       17.76       19.01      3.05 o 
   2 -10   1        8.26        9.80      1.76 o 
   3 -10   1       13.19        8.29      1.96 o 
   4 -10   1        4.13        2.13      1.87 o 
  -5  -9   1        0.02       -1.26      1.67 o 
  -4  -9   1        0.03       -1.74      1.74 o 
  -3  -9   1        1.58        2.93      2.86 o 
  -2  -9   1        5.01        5.20      2.30 o 
  -1  -9   1        0.28        1.57      0.92 o 
   0  -9   1       20.01       19.77      1.47 o 
   1  -9   1        0.00        0.52      0.92 o 
   2  -9   1       25.48       24.64      2.75 o 
   3  -9   1        1.83        1.91      1.00 o 
   4  -9   1        6.00        5.75      2.17 o 
   5  -9   1       39.43       37.26      7.02 o 
  -6  -8   1       12.03       12.64      2.72 o 
  -5  -8   1        2.64        5.40      2.41 o 
  -4  -8   1       35.43       28.47      3.36 o 
  -3  -8   1       76.60       76.45      3.85 o 
  -2  -8   1        0.01       -1.07      1.07 o 
  -1  -8   1       52.05       51.20      2.36 o 
   0  -8   1       22.42       25.62      1.25 o 
   1  -8   1       37.95       41.12      1.65 o 
   2  -8   1       15.98       16.70      1.86 o 
   3  -8   1       21.78       21.23      1.68 o 
   4  -8   1       13.45       17.36      2.88 o 
   5  -8   1        0.04        2.80      1.87 o 
  -6  -7   1       21.93       15.45      4.16 o 
  -5  -7   1       32.22       34.63      9.36 o 
  -4  -7   1        2.53        3.61      1.93 o 
  -3  -7   1      341.02      356.92      7.78 o 
  -2  -7   1       80.97       89.50      3.45 o 
  -1  -7   1        5.44        5.84      1.36 o 
   0  -7   1       15.37       19.31      1.05 o 
   1  -7   1       13.29       14.26      1.16 o 
   2  -7   1        5.92        7.12      1.10 o 
   3  -7   1       50.77       50.82      2.24 o 
   4  -7   1       20.84       24.69      2.26 o 
   5  -7   1        0.49       -1.20      1.54 o 
   6  -7   1        0.78        0.92      2.78 o 
  -6  -6   1       34.31       32.85      3.90 o 
  -5  -6   1       23.25       19.27      4.35 o 
  -4  -6   1       14.02       16.10      5.83 o 
  -3  -6   1        3.36        3.16      1.00 o 
  -2  -6   1      310.09      314.45      4.97 o 
  -1  -6   1       43.36       44.31      1.55 o 
   0  -6   1      266.80      283.63      4.17 o 
   1  -6   1        0.85        0.25      0.57 o 
   2  -6   1       65.55       73.39      1.90 o 
   3  -6   1       78.41       74.68      2.51 o 
   4  -6   1        0.63       -0.25      1.07 o 
   5  -6   1       28.54       28.82      4.19 o 
   6  -6   1        6.14        6.82      2.43 o 
  -6  -5   1        2.37        2.25      2.17 o 
  -5  -5   1       42.43       44.66      3.84 o 
  -4  -5   1       13.41       16.00      2.50 o 
  -3  -5   1       37.64       33.15      2.97 o 
  -2  -5   1      583.93      542.14      7.11 o 
  -1  -5   1      496.80      505.95      5.89 o 
   0  -5   1       24.94       30.93      1.42 o 
   1  -5   1      130.66      151.28      2.23 o 
   2  -5   1       33.51       26.73      1.24 o 
   3  -5   1       15.48       18.14      1.77 o 
   4  -5   1      366.71      354.73      6.50 o 
   5  -5   1        0.00       -0.31      1.20 o 
   6  -5   1        5.86       11.34      2.60 o 
  -7  -4   1       16.40        9.88      4.97 o 
  -6  -4   1       13.97       19.45      3.26 o 
  -5  -4   1       19.86       20.65      3.50 o 
  -4  -4   1        4.79        1.89      2.14 o 
  -3  -4   1       27.84       27.50      2.05 o 
  -2  -4   1       20.68       26.93      1.83 o 
  -1  -4   1      269.93      280.40      3.37 o 
   0  -4   1      565.38      545.88      5.93 o 
   1  -4   1     1067.89     1177.61      9.48 o 
   2  -4   1      206.46      216.43      3.29 o 
   3  -4   1       90.01       86.82      2.68 o 
   4  -4   1      455.94      445.03      6.84 o 
   5  -4   1       12.22       13.73      1.96 o 
   6  -4   1       48.15       58.67      5.25 o 
  -7  -3   1       65.98       58.48      5.29 o 
  -6  -3   1       11.57       10.99      2.12 o 
  -5  -3   1        9.51        9.22      1.53 o 
  -4  -3   1       19.79       20.48      2.24 o 
  -3  -3   1      217.48      230.75      5.62 o 
  -2  -3   1        1.27        0.31      0.83 o 
  -1  -3   1      416.34      418.80      4.68 o 
   0  -3   1      279.87      286.17      2.85 o 
   1  -3   1      739.83      764.48      6.31 o 
   2  -3   1        1.65        2.99      0.53 o 
   3  -3   1       55.10       49.97      1.34 o 
   4  -3   1        0.70       -0.57      0.95 o 
   5  -3   1      232.16      224.95      7.43 o 
   6  -3   1        0.26        0.77      1.72 o 
   7  -3   1       10.63        7.43      3.20 o 
  -7  -2   1       25.90       22.85      5.17 o 
  -6  -2   1       32.97       36.88      2.80 o 
  -5  -2   1       82.82       85.61      3.13 o 
  -4  -2   1      279.91      297.15      5.38 o 
  -3  -2   1        2.19        3.01      0.83 o 
  -2  -2   1        0.24       -0.75      0.75 o 
  -1  -2   1     1692.19     1634.50     16.61 o 
   1  -2   1      700.46      681.22      7.84 o 
   2  -2   1       38.69       33.08      0.94 o 
   3  -2   1        2.35        2.08      0.69 o 
   4  -2   1        0.03       -0.64      0.64 o 
   5  -2   1      306.16      321.29      6.85 o 
   6  -2   1        5.73        4.90      1.63 o 
   7  -2   1        2.83        2.28      3.08 o 
  -7  -1   1       45.84       41.67      4.59 o 
  -6  -1   1       34.50       41.20      3.10 o 
  -5  -1   1        4.90        2.98      1.37 o 
  -4  -1   1       78.17       81.65      3.14 o 
  -3  -1   1      155.23      171.61      5.56 o 
  -2  -1   1     1046.77     1006.82     11.01 o 
   2  -1   1      598.05      570.58      5.54 o 
   3  -1   1      231.45      253.15      3.97 o 
   4  -1   1        0.05        1.88      0.74 o 
   5  -1   1       23.97       23.30      2.12 o 
   6  -1   1       13.74       12.44      2.00 o 
   7  -1   1        3.25        2.72      2.69 o 
  -7   0   1        1.08        0.62      2.41 o 
  -6   0   1        3.90        2.51      1.76 o 
  -5   0   1        0.58        1.33      1.30 o 
  -4   0   1       18.69       26.84      2.05 o 
  -3   0   1      852.42      903.86     12.37 o 
  -2   0   1      186.68      189.57      3.14 o 
   2   0   1       22.65       22.76      1.12 o 
   3   0   1      211.90      228.02      4.15 o 
   4   0   1       22.31       24.41      1.76 o 
   5   0   1       23.73       25.04      1.75 o 
   6   0   1       13.58       10.38      3.12 o 
   7   0   1       14.37       15.54      2.85 o 
  -7   1   1        4.20        4.45      3.18 o 
  -6   1   1      154.13      160.31     10.42 o 
  -5   1   1        7.37        8.09      1.67 o 
  -4   1   1      232.39      236.19      5.38 o 
  -3   1   1       26.59       25.32      2.14 o 
  -2   1   1     1015.04     1026.81     15.80 o 
   2   1   1       18.02       20.59      1.52 o 
   3   1   1      116.39      119.39      2.89 o 
   4   1   1       26.42       29.32      2.51 o 
   5   1   1        1.46       -0.25      0.80 o 
   6   1   1        5.80        3.94      1.79 o 
   7   1   1        0.28        4.33      2.69 o 
  -7   2   1        0.03        1.02      2.52 o 
  -6   2   1        2.43        3.28      3.70 o 
  -5   2   1      113.74      116.52      8.96 o 
  -4   2   1      107.68      106.17      5.49 o 
  -3   2   1        8.14       14.04      2.86 o 
  -2   2   1       30.79       36.07      1.33 o 
   2   2   1       19.13       21.90      1.08 o 
   3   2   1       87.11      102.94      3.13 o 
   4   2   1       99.69       98.40      3.10 o 
   5   2   1        2.04        3.52      1.10 o 
   6   2   1        1.98        1.89      1.23 o 
   7   2   1        9.37       10.97      4.20 o 
  -7   3   1        0.03        3.36      2.86 o 
  -6   3   1        0.28        4.98      3.17 o 
  -5   3   1      105.19      102.35      4.35 o 
  -4   3   1       39.98       41.50      2.09 o 
  -3   3   1       77.43       78.25      3.00 o 
  -2   3   1     1174.66     1129.59     10.98 o 
  -1   3   1     2640.76     2521.53     22.37 o 
   1   3   1    16195.70    14095.78    112.21 o 
   2   3   1      195.48      214.28      3.53 o 
   3   3   1        1.92        1.49      0.74 o 
   4   3   1       49.87       50.73      2.67 o 
   5   3   1        3.09        3.37      1.32 o 
   6   3   1       21.18       12.61      1.64 o 
   7   3   1        0.28        0.46      2.02 o 
  -7   4   1        5.25       10.98      5.99 o 
  -6   4   1       30.13       25.69      8.18 o 
  -5   4   1        4.58        4.56      1.71 o 
  -4   4   1        7.88        7.90      1.37 o 
  -3   4   1       95.38       89.27      2.91 o 
  -2   4   1       33.86       34.61      1.21 o 
  -1   4   1      146.71      154.77      2.32 o 
   0   4   1        3.77        2.85      0.55 o 
   1   4   1      544.09      510.74      4.60 o 
   2   4   1      217.32      201.52      3.00 o 
   3   4   1      172.36      162.96      5.23 o 
   4   4   1       10.10       12.50      1.47 o 
   5   4   1       56.92       61.15      2.56 o 
   6   4   1        0.79       -0.77      1.91 o 
   7   4   1        2.95        3.92      1.85 o 
  -6   5   1        8.65       12.24      5.33 o 
  -5   5   1        0.13       -0.70      1.37 o 
  -4   5   1      917.16      918.31     12.54 o 
  -3   5   1      119.89      115.95      3.85 o 
  -2   5   1      663.46      619.16      8.23 o 
  -1   5   1       56.62       57.79      1.72 o 
   0   5   1       70.04       62.68      1.55 o 
   1   5   1       47.79       53.71      1.40 o 
   2   5   1      893.85      935.95     10.58 o 
   3   5   1       38.44       42.10      4.10 o 
   4   5   1        1.03       -0.92      0.92 o 
   5   5   1       25.22       25.70      2.59 o 
   6   5   1        0.36        0.78      1.33 o 
   7   5   1        2.76        2.58      2.18 o 
  -6   6   1        1.90        3.05      4.28 o 
  -5   6   1        0.22        0.51      1.23 o 
  -4   6   1        0.17       -0.31      0.98 o 
  -3   6   1       15.38       16.76      1.52 o 
  -2   6   1        5.02        2.97      0.59 o 
  -1   6   1      113.90      114.04      2.32 o 
   0   6   1       28.70       28.12      1.16 o 
   1   6   1      157.12      163.86      3.72 o 
   2   6   1       64.65       66.30      1.66 o 
   3   6   1        8.66        7.35      1.86 o 
   4   6   1       13.68       16.84      2.16 o 
   5   6   1        0.15        0.12      1.45 o 
   6   6   1        4.58        6.17      2.03 o 
  -6   7   1       15.92       15.39      3.85 o 
  -5   7   1       16.40       15.62      2.56 o 
  -4   7   1       89.66       85.82      4.71 o 
  -3   7   1     2443.71     2273.10     25.08 o 
  -2   7   1       43.35       37.97      1.48 o 
  -1   7   1      172.54      181.63      3.29 o 
   0   7   1       90.28       87.50      2.07 o 
   1   7   1      113.93       96.18      2.39 o 
   2   7   1      402.97      409.09      7.65 o 
   3   7   1      140.68      134.86      4.46 o 
   4   7   1        2.16       -0.01      1.40 o 
   5   7   1       11.62       10.06      2.39 o 
   6   7   1        0.09       -0.40      1.74 o 
  -6   8   1        0.00       -0.20      4.15 o 
  -5   8   1       30.87       28.99      4.36 o 
  -4   8   1        3.89        1.35      1.30 o 
  -3   8   1        8.96        7.36      1.25 o 
  -2   8   1       56.72       57.14      2.06 o 
  -1   8   1       24.46       23.53      2.18 o 
   0   8   1       13.38       16.34      1.25 o 
   1   8   1        3.92        4.43      0.99 o 
   2   8   1       90.54       90.44      6.58 o 
   3   8   1        9.82       10.26      2.25 o 
   4   8   1       20.60       19.18      2.37 o 
   5   8   1        4.19        4.68      1.81 o 
   6   8   1       21.30       23.76      3.06 o 
  -5   9   1        1.13        4.93      2.09 o 
  -4   9   1       46.19       41.32      2.79 o 
  -3   9   1       96.12       90.85      4.28 o 
  -2   9   1      159.76      150.25      4.10 o 
  -1   9   1       42.20       42.67      3.04 o 
   0   9   1       99.44      105.10      2.84 o 
   1   9   1       14.69       16.36      1.52 o 
   2   9   1       29.22       32.41      2.47 o 
   3   9   1       83.15       77.90      4.91 o 
   4   9   1       67.11       67.53      3.88 o 
   5   9   1        5.47        5.80      2.00 o 
   6   9   1        2.75        1.30      2.07 o 
  -5  10   1       28.61       26.60      4.74 o 
  -4  10   1        0.68        0.28      1.26 o 
  -3  10   1       97.11       96.32      3.20 o 
  -2  10   1       14.81       13.91      1.67 o 
  -1  10   1       27.67       27.66      1.83 o 
   0  10   1        3.00        3.15      1.17 o 
   1  10   1       69.67       68.03      3.09 o 
   2  10   1       24.57       23.36      2.37 o 
   3  10   1        3.26        3.92      2.21 o 
   4  10   1       28.35       24.36      3.46 o 
   5  10   1        2.90        5.06      2.09 o 
  -4  11   1        9.91       13.61      2.55 o 
  -3  11   1       22.96       22.40      2.17 o 
  -2  11   1       25.29       23.96      2.12 o 
  -1  11   1       27.57       26.54      2.28 o 
   0  11   1        2.13        2.45      1.21 o 
   1  11   1       13.71       11.36      1.76 o 
   2  11   1       20.81       18.15      2.29 o 
   3  11   1       53.45       47.45      3.41 o 
   4  11   1       41.04       36.53      6.01 o 
   5  11   1       33.30       32.03      4.30 o 
  -4  12   1        3.59        6.24      2.28 o 
  -3  12   1        1.03       -1.13      1.13 o 
  -2  12   1       52.62       48.56      4.12 o 
  -1  12   1        9.86        8.57      2.57 o 
   0  12   1        0.87        0.96      1.53 o 
   1  12   1        6.86        7.28      3.17 o 
   2  12   1       20.12       17.76      3.15 o 
   3  12   1       26.16       24.42      2.80 o 
   4  12   1       51.12       51.98      8.64 o 
  -3  13   1       26.39       24.18      2.86 o 
  -2  13   1        6.51        5.34      4.45 o 
  -1  13   1        7.01        7.99      3.09 o 
   0  13   1       62.17       66.53      6.13 o 
   1  13   1        6.02        3.84      1.82 o 
   2  13   1        1.16        0.43      1.74 o 
   3  13   1        3.11        1.72      2.24 o 
   4  13   1        3.77        3.90      2.52 o 
  -2  14   1        0.37        3.99      2.29 o 
  -1  14   1        0.08       -1.23      1.78 o 
   0  14   1       11.18        9.64      3.46 o 
   1  14   1        1.57       -2.23      2.23 o 
   2  14   1        0.84       -0.11      2.00 o 
   3  14   1        4.36        3.74      2.49 o 
  -1  15   1        1.89        1.83      2.17 o 
   0  15   1       96.25      117.89      8.71 o 
   1  15   1       33.92       35.42      5.80 o 
   2  15   1        7.67       11.85      3.00 o 
  -2 -13   2        4.78        2.62      1.83 o 
  -1 -13   2        0.04        2.45      2.90 o 
   0 -13   2       11.78        6.75      3.41 o 
   1 -13   2        0.06        0.43      2.78 o 
   2 -13   2        1.31        3.36      3.00 o 
  -3 -12   2       77.00       74.52      5.22 o 
  -2 -12   2       34.37       32.51      2.73 o 
  -1 -12   2        3.36        3.48      2.81 o 
   0 -12   2        5.55        5.03      2.58 o 
   1 -12   2        0.03        2.88      2.88 o 
   2 -12   2        0.54       -1.65      2.55 o 
   3 -12   2        0.29        0.66      2.23 o 
  -4 -11   2        0.77        0.42      1.92 o 
  -3 -11   2        8.71        7.90      2.12 o 
  -2 -11   2      121.73      129.51      7.49 o 
  -1 -11   2        1.82        1.33      1.22 o 
   0 -11   2        0.53        1.99      1.66 o 
   1 -11   2       75.19       74.62      6.78 o 
   2 -11   2        1.90       -2.16      2.25 o 
   3 -11   2       10.35       14.61      2.49 o 
   4 -11   2       14.54       23.84      3.23 o 
  -5 -10   2        4.65        5.39      2.29 o 
  -4 -10   2        0.34        1.79      2.45 o 
  -3 -10   2       16.81       15.90      3.14 o 
  -2 -10   2       96.69      102.60      5.21 o 
  -1 -10   2        2.43        3.87      1.18 o 
   0 -10   2        1.22        0.37      1.18 o 
   1 -10   2       27.99       37.65      3.51 o 
   2 -10   2       14.37        9.41      2.20 o 
   3 -10   2        2.20        2.70      1.58 o 
   4 -10   2        1.17        2.76      1.92 o 
  -5  -9   2        0.01        1.44      2.33 o 
  -4  -9   2       19.11       15.94      4.56 o 
  -3  -9   2        0.04        0.77      1.62 o 
  -2  -9   2        1.90        2.49      1.78 o 
  -1  -9   2       35.71       37.30      2.32 o 
   0  -9   2       11.41       14.37      1.65 o 
   1  -9   2       31.28       25.37      1.88 o 
   2  -9   2       72.10       67.83      4.14 o 
   3  -9   2        2.27        1.25      1.38 o 
   4  -9   2       35.07       45.32      3.78 o 
   5  -9   2        2.27        1.88      2.10 o 
  -5  -8   2        0.00       -0.12      2.03 o 
  -4  -8   2        1.77       -1.03      2.23 o 
  -3  -8   2        0.98       -0.11      2.16 o 
  -2  -8   2        8.16       10.58      1.96 o 
  -1  -8   2        7.57        7.11      1.35 o 
   0  -8   2       38.36       39.12      1.74 o 
   1  -8   2       16.39       20.08      2.24 o 
   2  -8   2       15.69       15.15      2.86 o 
   3  -8   2       10.61       10.99      1.76 o 
   4  -8   2       18.08       17.87      3.29 o 
   5  -8   2       15.32       24.94      3.73 o 
  -6  -7   2       32.14       38.13      7.31 o 
  -5  -7   2       11.88       13.51      3.66 o 
  -4  -7   2        0.09        1.60      1.56 o 
  -3  -7   2        4.25        0.78      1.39 o 
  -2  -7   2       45.71       49.63      4.12 o 
  -1  -7   2        3.70        3.79      1.17 o 
   0  -7   2      359.69      392.33      5.39 o 
   1  -7   2       88.60       91.66      2.01 o 
   2  -7   2       29.96       28.71      3.10 o 
   3  -7   2       10.73       11.46      2.03 o 
   4  -7   2       41.63       41.86      3.18 o 
   5  -7   2        2.47        1.52      1.79 o 
  -6  -6   2        0.10        0.22      3.29 o 
  -5  -6   2        7.97        4.59      5.96 o 
  -4  -6   2        0.01        0.78      1.86 o 
  -3  -6   2       88.58       92.49      2.81 o 
  -2  -6   2        8.60       11.07      1.16 o 
  -1  -6   2       10.89        9.91      0.99 o 
   0  -6   2       18.37       21.56      1.47 o 
   1  -6   2      106.11      109.89      2.06 o 
   2  -6   2        4.73        5.03      1.01 o 
   3  -6   2        0.01       -0.12      0.80 o 
   4  -6   2        6.48        5.66      1.43 o 
   5  -6   2        6.22        6.27      2.09 o 
   6  -6   2        8.37        8.65      2.43 o 
  -6  -5   2      101.11       92.88      8.87 o 
  -5  -5   2       36.59       37.54      6.36 o 
  -4  -5   2       25.19       18.24      2.16 o 
  -3  -5   2      154.37      148.89      6.61 o 
  -2  -5   2        9.89        7.33      1.00 o 
  -1  -5   2        6.69        8.78      0.88 o 
   0  -5   2       96.11      103.18      2.56 o 
   1  -5   2      603.26      634.00      6.99 o 
   2  -5   2        6.97        9.03      1.08 o 
   3  -5   2       55.97       56.37      2.12 o 
   4  -5   2       41.05       37.16      2.50 o 
   5  -5   2       13.24       11.98      2.73 o 
   6  -5   2        1.22        0.41      1.90 o 
  -6  -4   2      112.84      111.49      9.38 o 
  -5  -4   2        4.99        9.03      2.21 o 
  -4  -4   2       13.02       11.99      1.88 o 
  -3  -4   2       39.94       37.36      2.59 o 
  -2  -4   2     1385.88     1362.71     21.40 o 
  -1  -4   2       19.98       23.79      1.72 o 
   0  -4   2        0.41       -0.40      0.40 o 
   1  -4   2      802.88      858.97      8.68 o 
   2  -4   2        2.32        0.89      0.57 o 
   3  -4   2        1.02        0.58      0.63 o 
   4  -4   2        5.81        6.32      1.40 o 
   5  -4   2        4.97        1.65      1.30 o 
   6  -4   2        0.05        0.20      1.86 o 
  -7  -3   2        0.16        0.14      3.67 o 
  -6  -3   2       21.85       26.24      5.22 o 
  -5  -3   2       21.03       24.70      2.97 o 
  -4  -3   2       40.59       43.78      2.71 o 
  -3  -3   2       83.15       84.33      3.11 o 
  -2  -3   2        2.46        3.10      1.01 o 
  -1  -3   2       76.35       75.85      1.67 o 
   0  -3   2      112.55      117.93      1.69 o 
   1  -3   2      231.24      224.35      2.74 o 
   2  -3   2        0.01        0.00      0.47 o 
   3  -3   2       24.98       28.36      1.25 o 
   4  -3   2      253.54      251.47      5.56 o 
   5  -3   2       54.69       63.69      3.27 o 
   6  -3   2        2.68        5.38      2.10 o 
  -7  -2   2        0.78        2.19      3.84 o 
  -6  -2   2        0.11       -0.39      1.86 o 
  -5  -2   2        7.51        6.42      1.35 o 
  -4  -2   2        4.51        4.20      1.39 o 
  -3  -2   2        0.41       -0.03      0.93 o 
  -2  -2   2       27.51       24.84      1.90 o 
  -1  -2   2     1708.59     1698.99     17.42 o 
   0  -2   2        2.77        3.94      0.40 o 
   1  -2   2      183.84      186.98      2.28 o 
   2  -2   2      281.49      328.78      3.58 o 
   3  -2   2        8.75       11.79      1.55 o 
   4  -2   2        7.35       10.56      2.27 o 
   5  -2   2       53.11       53.43      2.95 o 
   6  -2   2       20.60       20.62      3.06 o 
   7  -2   2       11.57       15.51      3.02 o 
  -7  -1   2        0.03        2.83      3.67 o 
  -6  -1   2       29.06       23.37      3.42 o 
  -5  -1   2       37.77       39.34      2.25 o 
  -4  -1   2       70.26       62.08      2.37 o 
  -3  -1   2        3.27        3.36      0.78 o 
  -2  -1   2      101.38      100.36      2.77 o 
  -1  -1   2       20.56       18.62      1.05 o 
   1  -1   2      519.76      540.27      4.98 o 
   2  -1   2       34.81       38.44      1.54 o 
   3  -1   2        0.09       -0.52      0.52 o 
   4  -1   2       29.16       33.16      1.83 o 
   5  -1   2      209.99      211.26      5.36 o 
   6  -1   2       18.57       18.84      2.65 o 
   7  -1   2       31.81       33.28      3.62 o 
  -7   0   2        0.85        0.56      2.54 o 
  -6   0   2       89.43       78.55      6.71 o 
  -5   0   2      182.76      197.43      5.43 o 
  -4   0   2        0.25        1.21      1.11 o 
  -3   0   2        0.20       -0.10      0.65 o 
  -2   0   2       77.32       69.62      1.80 o 
  -1   0   2        1.20        1.06      0.58 o 
   1   0   2       10.91       10.78      0.49 o 
   2   0   2       71.37       67.26      2.07 o 
   3   0   2       43.16       43.21      1.40 o 
   4   0   2       15.19       17.34      1.22 o 
   5   0   2        2.19        0.46      1.05 o 
   6   0   2       10.01        9.33      2.18 o 
   7   0   2        2.68        8.33      2.82 o 
  -7   1   2        6.62        6.36      2.93 o 
  -6   1   2       42.18       36.90      5.88 o 
  -5   1   2       82.61       93.00      5.18 o 
  -4   1   2        2.91        3.10      1.19 o 
  -3   1   2      942.84     1011.06     12.47 o 
  -2   1   2        6.86        6.87      0.70 o 
   2   1   2      341.49      326.75      5.19 o 
   4   1   2        8.53       11.04      1.16 o 
   5   1   2        0.94        0.65      0.97 o 
   6   1   2       61.28       66.71      3.96 o 
   7   1   2       22.01       30.83      4.12 o 
  -7   2   2        1.76        1.51      2.78 o 
  -6   2   2        5.65       12.32      4.13 o 
  -5   2   2       13.52       13.61      1.94 o 
  -4   2   2      132.53      142.61      4.12 o 
  -3   2   2      108.51      127.56      4.19 o 
  -2   2   2      223.35      221.50      3.40 o 
  -1   2   2     2530.96     2410.35     23.18 o 
   1   2   2    11030.86    10175.90    103.26 o 
   2   2   2       13.92       15.65      0.88 o 
   3   2   2      212.07      224.31      5.96 o 
   4   2   2       10.65       10.03      1.53 o 
   5   2   2        0.37       -0.54      0.84 o 
   6   2   2        0.51       -0.66      1.27 o 
   7   2   2        0.09        0.31      2.17 o 
  -7   3   2        4.26       -0.29      2.64 o 
  -6   3   2        1.94        1.59      3.29 o 
  -5   3   2        8.49        9.75      1.87 o 
  -4   3   2        0.74        0.95      1.00 o 
  -3   3   2        0.64        0.78      0.70 o 
  -2   3   2     1806.29     1879.51     19.17 o 
  -1   3   2      346.88      337.05      3.70 o 
   1   3   2     4082.10     3973.25     31.04 o 
   2   3   2       18.55       16.53      0.86 o 
   3   3   2      102.19      110.50      2.51 o 
   4   3   2       70.57       78.98      2.45 o 
   5   3   2       15.32       13.74      1.45 o 
   6   3   2        3.89        1.73      1.38 o 
   7   3   2        0.01       -2.01      2.74 o 
  -7   4   2        7.90        5.78      3.32 o 
  -6   4   2       33.25       31.01      6.31 o 
  -5   4   2       76.81       76.67      3.90 o 
  -4   4   2       16.85       15.94      1.59 o 
  -3   4   2      193.22      187.39      5.27 o 
  -2   4   2      766.61      767.77      8.10 o 
  -1   4   2        6.40        3.17      0.49 o 
   0   4   2      643.85      635.00      7.17 o 
   1   4   2      538.29      549.61      5.85 o 
   2   4   2     1485.91     1471.98     12.77 o 
   3   4   2       34.50       36.10      1.71 o 
   4   4   2       72.60       75.11      2.32 o 
   5   4   2        0.71       -0.37      0.89 o 
   6   4   2        8.13        7.94      1.78 o 
   7   4   2        1.00        3.74      3.06 o 
  -6   5   2        0.14       -1.01      2.74 o 
  -5   5   2       15.32       15.94      2.30 o 
  -4   5   2      167.48      169.45      7.00 o 
  -3   5   2      206.59      198.70      3.55 o 
  -2   5   2        0.21        0.06      0.46 o 
  -1   5   2       18.19       19.51      0.98 o 
   0   5   2       75.24       69.27      1.84 o 
   1   5   2      134.42      130.40      2.28 o 
   2   5   2     1408.30     1463.53     12.79 o 
   3   5   2       18.70       18.08      1.07 o 
   4   5   2        0.28        1.26      0.89 o 
   5   5   2       12.18       10.77      1.70 o 
   6   5   2        7.85        8.76      1.79 o 
   7   5   2        1.51        2.49      2.01 o 
  -6   6   2        1.03        1.80      2.63 o 
  -5   6   2        5.97        3.07      1.64 o 
  -4   6   2       76.17       74.85      3.04 o 
  -3   6   2        0.72        0.73      0.69 o 
  -2   6   2      121.85      106.36      2.42 o 
  -1   6   2       41.65       45.94      1.53 o 
   0   6   2      210.21      217.90      3.25 o 
   1   6   2       76.33       81.42      1.93 o 
   2   6   2      515.30      511.49      7.11 o 
   3   6   2       70.22       61.94      2.01 o 
   4   6   2        5.62        7.16      1.40 o 
   5   6   2        0.87       -0.30      1.49 o 
   6   6   2       14.92       15.54      2.20 o 
  -6   7   2       29.06       40.76      8.57 o 
  -5   7   2       20.74       25.13      2.73 o 
  -4   7   2       49.42       49.55      2.68 o 
  -3   7   2       26.88       24.83      1.97 o 
  -2   7   2        5.10        3.41      0.68 o 
  -1   7   2       69.62       69.88      1.98 o 
   0   7   2       21.76       25.01      2.12 o 
   1   7   2       13.00       14.52      1.21 o 
   2   7   2      161.48      145.08      4.84 o 
   3   7   2       87.68       84.45      3.54 o 
   4   7   2      107.90      101.69      4.17 o 
   5   7   2        5.06        2.50      1.65 o 
   6   7   2       17.39       13.62      2.60 o 
  -6   8   2        5.11        9.70      3.46 o 
  -5   8   2       40.87       34.15      4.01 o 
  -4   8   2       64.90       55.95      2.95 o 
  -3   8   2      664.46      644.68      9.63 o 
  -2   8   2        3.53        4.89      1.04 o 
  -1   8   2       14.38       16.25      1.09 o 
   0   8   2        4.41        4.90      1.12 o 
   1   8   2      144.71      149.74      3.48 o 
   2   8   2        0.19       -0.04      1.47 o 
   3   8   2       23.85       26.25      3.43 o 
   4   8   2        1.26        1.43      1.45 o 
   5   8   2       11.36       12.59      3.04 o 
   6   8   2       12.76       11.76      2.64 o 
  -5   9   2        1.31        3.02      2.54 o 
  -4   9   2        1.80        3.14      1.46 o 
  -3   9   2        0.32       -0.90      0.90 o 
  -2   9   2        3.16        3.92      1.10 o 
  -1   9   2        0.04       -0.67      0.67 o 
   0   9   2       14.68       15.30      1.57 o 
   1   9   2      117.06      121.07      3.30 o 
   2   9   2        4.24        5.54      1.59 o 
   3   9   2        9.54        7.87      1.77 o 
   4   9   2       12.59       14.98      2.44 o 
   5   9   2        8.33        8.66      2.25 o 
   6   9   2        0.28        1.38      2.47 o 
  -5  10   2       23.26       17.21      9.65 o 
  -4  10   2        0.28        0.53      1.20 o 
  -3  10   2       11.80        9.01      1.39 o 
  -2  10   2     1309.00     1281.68     14.22 o 
  -1  10   2        0.01       -0.22      0.68 o 
   0  10   2        3.40        4.70      1.71 o 
   1  10   2        8.14       11.06      1.41 o 
   2  10   2      112.52      105.63      4.84 o 
   3  10   2       36.21       39.41      3.19 o 
   4  10   2       55.81       51.38      3.62 o 
   5  10   2       44.66       48.56      3.91 o 
  -5  11   2        0.20        0.70      2.56 o 
  -4  11   2        0.79        0.44      1.31 o 
  -3  11   2        7.00        7.61      1.52 o 
  -2  11   2        0.41       -0.70      0.88 o 
  -1  11   2        6.65        4.14      1.16 o 
   0  11   2       51.84       55.97      3.04 o 
   1  11   2        2.70        1.58      1.15 o 
   2  11   2       23.26       28.83      3.08 o 
   3  11   2       17.74       20.31      3.03 o 
   4  11   2        0.00        0.70      1.64 o 
   5  11   2       23.85       20.42      4.52 o 
  -4  12   2        3.26        0.92      1.45 o 
  -3  12   2        4.63        4.35      1.44 o 
  -2  12   2       16.01       17.87      3.82 o 
  -1  12   2       98.84       94.85      3.47 o 
   0  12   2        8.19        7.51      1.40 o 
   1  12   2        0.14       -0.18      1.14 o 
   2  12   2        7.44        3.48      3.12 o 
   3  12   2       16.67       14.06      2.86 o 
   4  12   2        0.08       -1.19      1.83 o 
   5  12   2       14.23       17.94      3.83 o 
  -3  13   2        1.55        1.17      1.55 o 
  -2  13   2       28.51       30.91      3.59 o 
  -1  13   2       44.07       48.59      3.27 o 
   0  13   2        0.20        0.04      2.26 o 
   1  13   2        1.42        1.43      1.32 o 
   2  13   2        7.13        3.53      1.93 o 
   3  13   2       20.72       19.35      3.30 o 
   4  13   2        0.37        2.31      2.54 o 
  -3  14   2        3.36        0.63      1.97 o 
  -2  14   2       16.20       10.77      2.73 o 
  -1  14   2       53.49       52.23      6.10 o 
   0  14   2       15.61        9.75      3.33 o 
   1  14   2        1.16       -0.62      2.32 o 
   2  14   2        1.48        3.62      2.18 o 
   3  14   2        0.02        3.03      2.28 o 
  -2  15   2        5.18        2.69      2.33 o 
  -1  15   2        7.87        8.59      2.68 o 
   0  15   2        0.82       -2.32      2.32 o 
   1  15   2        0.59        1.07      2.91 o 
   2  15   2        0.13        0.12      2.22 o 
  -1 -13   3        5.26        9.09      3.71 o 
   0 -13   3        4.21        1.65      2.86 o 
   1 -13   3        7.62       12.57      4.51 o 
  -3 -12   3       13.76       15.91      3.09 o 
  -2 -12   3        7.82        8.78      2.03 o 
  -1 -12   3        2.72        2.04      2.17 o 
   0 -12   3        3.25        1.29      2.57 o 
   1 -12   3       11.87       10.22      3.67 o 
   2 -12   3        0.15       -2.30      2.30 o 
  -4 -11   3        2.25        0.04      2.85 o 
  -3 -11   3       62.36       57.94      4.11 o 
  -2 -11   3       38.37       41.75      2.99 o 
  -1 -11   3       37.49       39.15      4.59 o 
   0 -11   3        0.08       -0.51      2.29 o 
   1 -11   3        7.27        6.45      3.25 o 
   2 -11   3        3.72       -2.22      2.22 o 
   3 -11   3       14.43       14.39      2.55 o 
  -4 -10   3        2.71        3.09      2.33 o 
  -3 -10   3       12.70       11.81      3.32 o 
  -2 -10   3       93.26       94.78      4.45 o 
  -1 -10   3        0.07        1.72      1.44 o 
   0 -10   3        5.30        1.65      1.81 o 
   1 -10   3      225.91      215.97     10.74 o 
   2 -10   3       14.56       20.96      4.01 o 
   3 -10   3        2.92        1.03      1.59 o 
   4 -10   3        1.20        1.11      1.83 o 
  -5  -9   3        1.94       -0.78      2.24 o 
  -4  -9   3        2.03        1.84      2.23 o 
  -3  -9   3        1.06        0.50      1.65 o 
  -2  -9   3      142.80      140.76      6.16 o 
  -1  -9   3      107.44      112.88      3.78 o 
   0  -9   3        3.84        5.47      1.26 o 
   1  -9   3        3.89        6.66      1.40 o 
   2  -9   3        4.72        1.73      1.31 o 
   3  -9   3        0.17        0.09      1.39 o 
   4  -9   3        2.10        3.88      1.96 o 
  -5  -8   3       10.91       10.86      3.28 o 
  -4  -8   3        0.07        0.20      1.67 o 
  -3  -8   3        2.38        2.97      1.66 o 
  -2  -8   3       92.60       97.75      4.07 o 
  -1  -8   3       72.35       75.12      3.01 o 
   0  -8   3       68.40       77.99      2.98 o 
   1  -8   3       10.47       16.39      1.62 o 
   2  -8   3      305.66      264.15      8.24 o 
   3  -8   3        9.30       10.24      1.72 o 
   4  -8   3        4.66        4.03      1.78 o 
   5  -8   3        0.00        3.02      2.01 o 
  -6  -7   3        1.84        7.16      4.42 o 
  -5  -7   3        7.82        7.21      3.34 o 
  -4  -7   3        0.92        1.42      1.56 o 
  -3  -7   3        5.61        8.08      1.83 o 
  -2  -7   3        0.13       -0.65      0.92 o 
  -1  -7   3       18.21       19.17      2.10 o 
   0  -7   3        1.46        1.45      0.93 o 
   1  -7   3        1.55        0.51      0.90 o 
   2  -7   3        1.82        1.04      1.14 o 
   3  -7   3        2.16        2.45      1.18 o 
   4  -7   3        7.06       10.62      1.78 o 
   5  -7   3        5.88       12.00      2.51 o 
  -6  -6   3       47.49       58.03      7.94 o 
  -5  -6   3       13.10       11.71      2.68 o 
  -4  -6   3        0.07       -1.21      2.09 o 
  -3  -6   3        0.70        0.35      0.98 o 
  -2  -6   3        7.85        3.90      1.78 o 
  -1  -6   3       68.55       63.11      2.05 o 
   0  -6   3       41.94       39.11      1.87 o 
   1  -6   3       11.38       14.18      1.09 o 
   2  -6   3        7.35       11.06      1.33 o 
   3  -6   3       23.75       18.87      1.84 o 
   4  -6   3        1.97        1.22      1.41 o 
   5  -6   3        0.65       -0.77      1.50 o 
   6  -6   3        0.40        0.65      2.00 o 
  -6  -5   3       40.61       35.10      6.54 o 
  -5  -5   3       27.63       25.50      4.78 o 
  -4  -5   3        2.08        4.49      2.32 o 
  -3  -5   3       26.79       25.11      2.19 o 
  -2  -5   3        0.83        0.45      0.82 o 
  -1  -5   3       55.49       56.48      1.96 o 
   0  -5   3       27.07       32.49      1.79 o 
   1  -5   3      179.11      186.50      3.15 o 
   2  -5   3        0.00       -0.57      0.73 o 
   3  -5   3        2.16        2.99      1.09 o 
   4  -5   3        1.19        1.86      1.23 o 
   5  -5   3        4.66        2.98      1.50 o 
   6  -5   3        1.21        3.35      1.99 o 
  -6  -4   3        6.30        7.07      3.97 o 
  -5  -4   3      169.44      184.67      6.74 o 
  -4  -4   3        1.31        1.44      1.42 o 
  -3  -4   3       28.77       34.92      3.41 o 
  -2  -4   3       84.31       92.65      4.91 o 
  -1  -4   3        0.14       -0.30      0.69 o 
   0  -4   3      113.13      114.96      2.68 o 
   1  -4   3      297.68      344.39      4.45 o 
   2  -4   3      251.84      259.73      4.91 o 
   3  -4   3        0.01        0.88      0.82 o 
   4  -4   3      134.79      127.97      4.02 o 
   5  -4   3       10.77       11.66      1.89 o 
   6  -4   3       16.85       18.29      3.02 o 
  -6  -3   3       29.22       32.04      6.00 o 
  -5  -3   3       16.44       18.43      4.61 o 
  -4  -3   3        1.67       -1.16      1.31 o 
  -3  -3   3        9.25        8.90      1.49 o 
  -2  -3   3      338.85      349.68      8.47 o 
  -1  -3   3       65.88       64.13      2.23 o 
   0  -3   3        3.71        4.78      0.58 o 
   1  -3   3      302.45      320.71      4.47 o 
   2  -3   3      326.60      346.89      4.45 o 
   3  -3   3        8.69       12.35      0.96 o 
   4  -3   3       17.08       22.12      1.97 o 
   5  -3   3        2.97        5.22      2.43 o 
   6  -3   3        1.69        0.44      1.83 o 
  -7  -2   3       18.49       13.98      5.09 o 
  -6  -2   3        6.05        4.06      3.26 o 
  -5  -2   3       10.88       15.52      4.09 o 
  -4  -2   3        3.65        1.84      1.30 o 
  -3  -2   3       17.55       20.87      1.74 o 
  -2  -2   3      656.02      648.63      9.37 o 
  -1  -2   3      470.25      454.12      8.19 o 
   0  -2   3      272.58      251.18      2.99 o 
   1  -2   3      377.90      357.56      3.86 o 
   2  -2   3      409.90      444.16      4.72 o 
   3  -2   3       52.87       52.02      1.70 o 
   4  -2   3       61.49       59.45      2.70 o 
   5  -2   3      523.86      522.28      9.22 o 
   6  -2   3        1.53        0.74      1.76 o 
  -7  -1   3        1.31        4.52      2.82 o 
  -6  -1   3       25.94       25.71      3.55 o 
  -5  -1   3       16.90       20.88      2.93 o 
  -4  -1   3        6.08        8.87      1.35 o 
  -3  -1   3       75.07       77.78      2.46 o 
  -2  -1   3       36.78       34.81      2.63 o 
  -1  -1   3      482.11      478.50      6.68 o 
   0  -1   3       19.46       15.58      0.66 o 
   1  -1   3      257.96      260.22      2.92 o 
   2  -1   3      816.91      882.95     13.43 o 
   3  -1   3        0.00        0.87      0.57 o 
   4  -1   3        8.16       10.05      1.43 o 
   5  -1   3       54.16       58.69      2.98 o 
   6  -1   3       33.50       35.12      3.33 o 
   7  -1   3        5.29        3.82      2.92 o 
  -7   0   3        4.98        2.86      3.77 o 
  -6   0   3       10.96       17.96      3.15 o 
  -5   0   3        0.07        0.21      1.55 o 
  -4   0   3       34.63       32.28      1.60 o 
  -3   0   3      452.57      477.70      5.79 o 
  -2   0   3      151.15      157.90      3.16 o 
  -1   0   3      327.83      316.92      6.12 o 
   0   0   3      523.95      509.73      5.08 o 
   1   0   3      266.79      245.91      2.95 o 
   2   0   3       10.29       14.34      0.80 o 
   3   0   3       28.73       29.70      1.33 o 
   4   0   3       12.86       16.96      1.33 o 
   5   0   3       98.66      104.07      3.68 o 
   6   0   3       86.77       93.59      4.69 o 
   7   0   3        4.98        2.12      2.53 o 
  -7   1   3        1.42        0.41      3.39 o 
  -6   1   3       34.50       26.59      3.56 o 
  -5   1   3        0.63       -1.32      1.38 o 
  -4   1   3       10.42       11.89      1.54 o 
  -3   1   3       64.50       72.05      2.46 o 
  -2   1   3      329.85      325.41      5.54 o 
  -1   1   3      177.83      157.67      2.64 o 
   1   1   3      319.13      296.55      3.00 o 
   2   1   3      539.06      533.90      5.85 o 
   3   1   3       61.80       72.26      1.93 o 
   4   1   3       56.25       59.99      3.54 o 
   5   1   3       22.58       28.33      2.04 o 
   6   1   3       14.53       17.24      3.14 o 
   7   1   3        5.24        2.93      2.62 o 
  -7   2   3        0.82       -0.46      3.51 o 
  -6   2   3        0.37       -1.12      2.65 o 
  -5   2   3        0.33       -0.24      1.30 o 
  -4   2   3       42.20       46.43      2.47 o 
  -3   2   3      344.79      360.19      5.63 o 
  -2   2   3      305.16      314.26      4.65 o 
  -1   2   3      106.81      101.10      3.01 o 
   1   2   3        2.35        3.72      0.61 o 
   2   2   3       93.04       91.30      2.06 o 
   3   2   3        7.39        8.03      1.01 o 
   4   2   3        3.31        4.53      1.10 o 
   5   2   3       17.32       21.57      1.69 o 
   6   2   3        0.00        0.81      1.87 o 
   7   2   3        0.43        3.01      2.46 o 
  -7   3   3        0.26        0.54      3.28 o 
  -6   3   3        6.56        4.61      3.74 o 
  -5   3   3      288.68      280.82      8.60 o 
  -4   3   3       79.19       81.81      3.22 o 
  -3   3   3       58.47       61.25      2.00 o 
  -2   3   3      630.69      655.89     12.62 o 
  -1   3   3        3.10        2.49      0.52 o 
   0   3   3      232.20      219.31      3.03 o 
   1   3   3     1427.19     1435.70     12.98 o 
   2   3   3      100.48      112.16      2.04 o 
   3   3   3       47.36       43.03      2.04 o 
   4   3   3        2.82        3.93      1.09 o 
   5   3   3        4.21        6.95      1.39 o 
   6   3   3       13.06       13.25      2.22 o 
   7   3   3        1.86        3.77      3.45 o 
  -7   4   3        1.79        0.96      3.55 o 
  -6   4   3        0.03        2.07      3.91 o 
  -5   4   3       15.18       20.88      3.31 o 
  -4   4   3       81.45       88.85      3.78 o 
  -3   4   3        9.43       13.17      2.44 o 
  -2   4   3      740.90      818.35      8.18 o 
  -1   4   3        0.70        1.11      0.36 o 
   0   4   3        1.58        0.94      0.46 o 
   1   4   3     3414.33     3328.71     24.48 o 
   2   4   3        5.63        8.17      0.68 o 
   3   4   3       85.67       83.54      2.27 o 
   4   4   3       34.22       38.20      1.78 o 
   5   4   3      176.65      182.42      5.40 o 
   6   4   3       20.90       22.81      3.29 o 
   7   4   3        0.01       -0.05      2.39 o 
  -6   5   3        0.16        0.46      3.10 o 
  -5   5   3        1.46       -0.37      1.86 o 
  -4   5   3       77.49       68.56      2.45 o 
  -3   5   3       88.23       90.74      2.39 o 
  -2   5   3       64.56       53.07      1.57 o 
  -1   5   3       92.54      101.58      2.57 o 
   0   5   3      215.46      213.80      2.92 o 
   1   5   3       10.66        9.25      0.83 o 
   2   5   3     1796.13     1794.76     17.04 o 
   3   5   3        2.77        2.56      0.68 o 
   4   5   3      195.66      200.36      4.46 o 
   5   5   3       43.17       42.91      2.66 o 
   6   5   3        1.01        0.70      2.14 o 
   7   5   3        0.00        1.28      2.38 o 
  -6   6   3        3.86        2.03      3.91 o 
  -5   6   3        0.62        2.26      2.13 o 
  -4   6   3       24.50       26.75      2.06 o 
  -3   6   3       18.34       18.70      1.30 o 
  -2   6   3       17.81       18.35      1.36 o 
  -1   6   3      162.37      163.58      3.60 o 
   0   6   3        0.23        0.23      0.49 o 
   1   6   3        0.54        0.02      0.50 o 
   2   6   3     1536.66     1529.37     27.65 o 
   3   6   3       56.41       53.81      1.61 o 
   4   6   3      215.98      212.29      5.53 o 
   5   6   3        2.82        3.10      1.34 o 
   6   6   3       37.62       36.63      5.71 o 
  -6   7   3        5.17        3.45      4.09 o 
  -5   7   3       51.88       56.05      7.79 o 
  -4   7   3        7.52        6.83      1.44 o 
  -3   7   3      307.09      286.46      5.57 o 
  -2   7   3        0.31        0.96      0.59 o 
  -1   7   3        0.33        0.66      0.60 o 
   0   7   3        9.30        7.88      0.88 o 
   1   7   3      233.35      232.78      3.61 o 
   2   7   3        0.11       -0.33      0.71 o 
   3   7   3       38.42       36.61      2.57 o 
   4   7   3       65.59       75.26      3.24 o 
   5   7   3       29.64       36.47      3.09 o 
   6   7   3       13.27       11.68      2.42 o 
  -6   8   3       67.39      103.88     11.07 o 
  -5   8   3        0.94        1.29      4.91 o 
  -4   8   3       32.04       31.12      2.34 o 
  -3   8   3       10.86       11.14      2.54 o 
  -2   8   3        3.37        5.23      0.79 o 
  -1   8   3       17.64       21.71      1.33 o 
   0   8   3      113.34      103.89      2.62 o 
   1   8   3        1.10        2.48      0.79 o 
   2   8   3       21.74       26.12      2.15 o 
   3   8   3      301.04      302.32      8.53 o 
   4   8   3       60.22       56.44      3.52 o 
   5   8   3        0.45       -0.21      1.84 o 
   6   8   3        4.50        5.05      2.53 o 
  -5   9   3        6.41        4.88      2.37 o 
  -4   9   3       93.62       99.89      7.19 o 
  -3   9   3        7.23        8.14      1.89 o 
  -2   9   3      423.21      399.50      6.71 o 
  -1   9   3       23.98       28.40      1.65 o 
   0   9   3       97.27      104.21      3.03 o 
   1   9   3       54.02       50.40      2.17 o 
   2   9   3       53.66       50.66      3.53 o 
   3   9   3        0.54       -0.37      1.55 o 
   4   9   3        0.04        0.50      2.15 o 
   5   9   3        9.16        3.69      2.37 o 
   6   9   3        1.18       -0.68      2.28 o 
  -5  10   3       38.81       48.28      4.07 o 
  -4  10   3        0.36        0.62      1.34 o 
  -3  10   3       49.04       50.57      2.69 o 
  -2  10   3       55.56       53.46      2.51 o 
  -1  10   3       22.77       21.87      1.63 o 
   0  10   3        1.65        2.62      0.95 o 
   1  10   3        0.95        0.20      0.83 o 
   2  10   3        7.52        8.99      2.14 o 
   3  10   3        7.37        6.63      2.14 o 
   4  10   3        3.08        1.41      3.44 o 
   5  10   3        5.00        1.31      2.15 o 
   6  10   3        7.82        6.34      2.93 o 
  -5  11   3       11.23        4.71      5.61 o 
  -4  11   3        0.82        1.64      1.66 o 
  -3  11   3        0.36        0.43      1.27 o 
  -2  11   3      227.00      224.28      5.09 o 
  -1  11   3       57.70       56.78      2.85 o 
   0  11   3       18.27       21.58      1.82 o 
   1  11   3        7.57        7.98      1.36 o 
   2  11   3       32.63       33.01      3.00 o 
   3  11   3        0.59       -2.10      2.27 o 
   4  11   3       18.25       13.80      3.12 o 
   5  11   3        0.11       -0.20      2.27 o 
  -4  12   3        0.22        0.92      1.40 o 
  -3  12   3        1.15        0.78      1.26 o 
  -2  12   3       13.57       15.71      1.85 o 
  -1  12   3      104.05      107.82      3.56 o 
   0  12   3        7.73        4.03      1.78 o 
   1  12   3        0.45       -0.90      0.93 o 
   2  12   3       44.18       43.17      3.70 o 
   3  12   3       19.21       13.57      2.92 o 
   4  12   3        0.23        1.11      2.28 o 
   5  12   3       33.26       39.89      4.77 o 
  -4  13   3        0.76       -1.44      1.44 o 
  -3  13   3        1.03        3.71      1.48 o 
  -2  13   3       19.78       18.38      2.92 o 
  -1  13   3      154.83      155.81      9.00 o 
   0  13   3        4.26        2.39      1.19 o 
   1  13   3        4.31        6.88      1.93 o 
   2  13   3       15.18       22.03      3.19 o 
   3  13   3        2.03        4.58      2.25 o 
   4  13   3       14.10       14.42      3.43 o 
  -3  14   3        5.11        4.31      2.24 o 
  -2  14   3        0.12       -1.08      1.68 o 
  -1  14   3        1.57        0.17      1.48 o 
   0  14   3       32.42       34.69      5.01 o 
   1  14   3       25.47       26.22      4.44 o 
   2  14   3        6.29        5.38      2.32 o 
   3  14   3        8.36        2.86      4.69 o 
  -2  15   3       19.92       20.18      3.57 o 
  -1  15   3        1.32       -0.57      1.93 o 
   0  15   3        0.96       -1.72      1.72 o 
   1  15   3        1.87       -2.46      2.46 o 
   2  15   3        5.78        3.64      4.47 o 
   3  15   3        6.99        7.47      2.86 o 
   0  16   3        2.42       -0.65      2.59 o 
   1  16   3        3.30        4.49      3.75 o 
  -2 -12   4        7.36       15.32      3.33 o 
  -1 -12   4        0.22        1.87      2.34 o 
   0 -12   4        0.00       -2.48      2.48 o 
   1 -12   4       10.06       11.39      4.00 o 
  -3 -11   4        7.11        4.16      2.34 o 
  -2 -11   4        1.68        0.91      1.85 o 
  -1 -11   4       15.38       13.54      2.85 o 
   0 -11   4        4.01        0.14      2.49 o 
   1 -11   4        5.37       13.16      3.96 o 
   2 -11   4        6.51        2.71      2.97 o 
   3 -11   4        3.50        5.90      2.68 o 
  -4 -10   4        5.03        3.56      2.29 o 
  -3 -10   4       31.25       36.94      3.45 o 
  -2 -10   4      121.54      128.06      5.18 o 
  -1 -10   4       19.98       18.81      2.42 o 
   0 -10   4        9.05        7.95      2.27 o 
   1 -10   4       24.27       27.43      4.71 o 
   2 -10   4       94.75      115.07      5.70 o 
   3 -10   4        0.57        2.84      1.83 o 
  -4  -9   4        1.39        1.22      1.93 o 
  -3  -9   4        1.70        0.37      2.62 o 
  -2  -9   4       13.36        9.61      3.51 o 
  -1  -9   4       87.47       75.66      6.58 o 
   0  -9   4        5.35        3.52      2.43 o 
   1  -9   4        0.00       -0.86      1.21 o 
   2  -9   4       36.70       29.52      6.21 o 
   3  -9   4        0.72        0.98      1.57 o 
   4  -9   4        2.10        0.25      1.80 o 
  -5  -8   4        5.57        8.02      4.10 o 
  -4  -8   4        5.20        7.25      2.17 o 
  -3  -8   4        0.29        0.23      1.48 o 
  -2  -8   4       35.79       31.42      2.76 o 
  -1  -8   4      199.34      196.19      8.22 o 
   0  -8   4        0.08       -0.70      1.04 o 
   1  -8   4       58.77       61.11      3.31 o 
   2  -8   4        9.47        8.26      2.26 o 
   3  -8   4        1.31        0.15      2.62 o 
   4  -8   4        4.86        6.55      2.83 o 
   5  -8   4       54.07       69.94      6.08 o 
  -5  -7   4        7.40        4.97      2.91 o 
  -4  -7   4        7.39        4.23      2.00 o 
  -3  -7   4        3.35        3.25      1.65 o 
  -2  -7   4        3.36        3.40      1.08 o 
  -1  -7   4      124.53      131.58      3.53 o 
   0  -7   4      139.88      140.38      3.78 o 
   1  -7   4        1.28        0.69      1.02 o 
   2  -7   4      275.20      244.01      6.22 o 
   3  -7   4       62.88       48.59      3.57 o 
   4  -7   4        0.00       -0.79      1.44 o 
   5  -7   4        8.87       12.35      2.68 o 
  -6  -6   4        0.92        2.49      3.55 o 
  -5  -6   4       35.89       33.50      4.49 o 
  -4  -6   4       11.38       11.18      2.05 o 
  -3  -6   4        9.43        6.93      1.89 o 
  -2  -6   4       11.12       12.90      1.40 o 
  -1  -6   4        7.73        9.79      1.25 o 
   0  -6   4       31.75       32.64      2.71 o 
   1  -6   4        2.57        1.47      0.91 o 
   2  -6   4       10.50       13.48      1.49 o 
   3  -6   4        0.56        0.49      1.33 o 
   4  -6   4       10.39        7.72      1.65 o 
   5  -6   4        2.65        3.93      1.88 o 
  -6  -5   4       33.98       31.20      6.46 o 
  -5  -5   4        7.97        9.88      5.25 o 
  -4  -5   4        7.25        4.62      1.61 o 
  -3  -5   4       42.43       43.97      2.18 o 
  -2  -5   4      144.69      137.34      3.34 o 
  -1  -5   4        4.02        1.62      0.87 o 
   0  -5   4       50.58       51.15      2.42 o 
   1  -5   4       71.37       72.51      2.05 o 
   2  -5   4       12.89       12.94      1.67 o 
   3  -5   4      304.45      260.61      5.63 o 
   4  -5   4        6.36        9.88      1.73 o 
   5  -5   4        6.74        3.56      1.77 o 
   6  -5   4       22.69       28.67      3.61 o 
  -6  -4   4       89.13      103.73      9.75 o 
  -5  -4   4       28.38       25.67      5.52 o 
  -4  -4   4       19.02       17.75      2.08 o 
  -3  -4   4       11.58       11.45      1.66 o 
  -2  -4   4        0.80        0.11      0.80 o 
  -1  -4   4        0.39        0.50      0.73 o 
   0  -4   4       84.21       78.92      2.04 o 
   1  -4   4        2.40        2.72      0.71 o 
   2  -4   4       54.22       49.32      2.10 o 
   3  -4   4       19.83       22.10      1.51 o 
   4  -4   4        8.65        6.61      1.42 o 
   5  -4   4        7.24        1.98      1.67 o 
   6  -4   4        1.42        0.53      1.94 o 
  -6  -3   4        0.00        1.42      3.00 o 
  -5  -3   4      219.37      241.09      9.04 o 
  -4  -3   4       58.77       66.16      3.24 o 
  -3  -3   4       59.68       52.32      2.63 o 
  -2  -3   4      901.91      918.68     12.94 o 
  -1  -3   4        6.66        6.69      0.90 o 
   0  -3   4       76.75       84.05      1.97 o 
   1  -3   4      160.51      169.48      2.86 o 
   2  -3   4       45.83       53.83      1.58 o 
   3  -3   4        0.90        1.44      0.77 o 
   4  -3   4       24.95       22.16      2.75 o 
   5  -3   4       19.63       19.31      2.19 o 
   6  -3   4        0.06       -1.56      1.64 o 
  -6  -2   4        0.53        2.70      3.36 o 
  -5  -2   4      113.85      123.97      6.37 o 
  -4  -2   4       32.57       33.41      2.37 o 
  -3  -2   4        7.40        7.86      1.35 o 
  -2  -2   4        6.86        8.54      1.64 o 
  -1  -2   4        6.11       10.46      0.91 o 
   0  -2   4        4.46        3.58      0.69 o 
   1  -2   4       13.10       14.64      0.85 o 
   2  -2   4      387.11      425.22      5.11 o 
   3  -2   4        8.87        7.99      0.99 o 
   4  -2   4       40.64       38.66      1.91 o 
   5  -2   4       19.75       20.85      2.12 o 
   6  -2   4        0.27       -0.38      1.68 o 
  -7  -1   4        0.23        0.88      3.90 o 
  -6  -1   4        0.76        0.09      2.18 o 
  -5  -1   4       16.74       18.18      2.35 o 
  -4  -1   4      180.40      176.75      6.41 o 
  -3  -1   4      178.08      187.22      4.36 o 
  -2  -1   4       51.97       51.38      3.64 o 
  -1  -1   4      921.55      929.95     20.88 o 
   0  -1   4      886.86      897.68      8.76 o 
   1  -1   4       32.04       27.70      0.87 o 
   2  -1   4      220.03      235.91      3.32 o 
   3  -1   4       12.51       14.01      1.00 o 
   4  -1   4       79.45       77.21      3.98 o 
   5  -1   4      154.66      149.54      5.50 o 
   6  -1   4        2.02        4.12      2.34 o 
  -7   0   4        0.01        0.74      3.15 o 
  -6   0   4        0.30        0.26      1.93 o 
  -5   0   4        7.68        8.46      4.62 o 
  -4   0   4        3.88        0.87      1.35 o 
  -3   0   4        0.27       -0.75      0.75 o 
  -2   0   4       76.18       77.99      1.99 o 
  -1   0   4       96.60      102.12      4.09 o 
   0   0   4        0.75        0.79      0.41 o 
   1   0   4       94.06       92.91      1.43 o 
   2   0   4       65.14       69.73      1.68 o 
   3   0   4      190.79      203.71      3.79 o 
   4   0   4        1.82        0.39      0.76 o 
   5   0   4       90.58       98.65      4.37 o 
   6   0   4        0.13       -1.04      2.01 o 
  -7   1   4        1.91        1.72      3.71 o 
  -6   1   4        3.59        2.38      2.15 o 
  -5   1   4        1.68        1.55      2.37 o 
  -4   1   4       19.71       17.10      2.55 o 
  -3   1   4       19.49       24.18      1.45 o 
  -2   1   4      296.67      298.79      5.45 o 
  -1   1   4       12.60       16.65      1.38 o 
   0   1   4      241.72      252.94      3.41 o 
   1   1   4       18.51       15.93      0.64 o 
   2   1   4       30.11       32.79      0.98 o 
   3   1   4      348.60      330.40      4.60 o 
   4   1   4        3.89        2.48      0.87 o 
   5   1   4        4.40        4.77      1.60 o 
   6   1   4      435.78      435.52     12.58 o 
   7   1   4       19.63       21.72      3.91 o 
  -7   2   4        0.93        3.96      3.62 o 
  -6   2   4        5.23        6.67      2.40 o 
  -5   2   4       35.43       35.19      5.48 o 
  -4   2   4        8.90        9.87      1.64 o 
  -3   2   4        5.37        5.13      0.82 o 
  -2   2   4      195.60      201.88      4.40 o 
  -1   2   4       35.72       36.50      1.34 o 
   0   2   4       32.96       27.92      1.02 o 
   1   2   4      113.00      108.87      1.82 o 
   2   2   4       79.27       85.78      1.52 o 
   3   2   4       26.76       32.42      1.35 o 
   4   2   4        5.85        5.27      0.96 o 
   5   2   4       24.26       24.41      3.63 o 
   6   2   4       18.32       23.02      3.47 o 
   7   2   4       17.75       18.00      3.61 o 
  -7   3   4        1.40        1.04      3.58 o 
  -6   3   4       42.17       23.64      5.52 o 
  -5   3   4        3.93        1.47      1.43 o 
  -4   3   4        2.49        3.16      1.38 o 
  -3   3   4       38.92       43.21      2.29 o 
  -2   3   4      600.54      658.26      8.10 o 
  -1   3   4      819.64      793.60     10.39 o 
   0   3   4        5.56        6.19      0.61 o 
   1   3   4     1041.34     1060.96     12.71 o 
   2   3   4        1.14        1.44      0.43 o 
   3   3   4      169.86      169.87      3.84 o 
   4   3   4       28.87       29.89      2.88 o 
   5   3   4       90.26       95.23      3.88 o 
   6   3   4      102.68      116.64      7.68 o 
   7   3   4       64.23       59.48      7.68 o 
  -6   4   4        2.55        0.22      3.38 o 
  -5   4   4       60.33       48.88      5.96 o 
  -4   4   4        3.45        1.93      1.68 o 
  -3   4   4        0.23       -0.05      0.47 o 
  -2   4   4      425.98      441.88      5.07 o 
  -1   4   4      369.41      361.87      4.54 o 
   0   4   4        1.33        1.81      0.74 o 
   1   4   4      192.38      181.52      2.25 o 
   2   4   4       24.41       27.67      0.97 o 
   3   4   4       74.55       74.34      2.15 o 
   4   4   4        3.92        5.24      1.11 o 
   5   4   4        0.04        0.26      1.24 o 
   6   4   4       57.78       61.33      5.90 o 
   7   4   4        9.99        6.83      4.12 o 
  -6   5   4        1.82       -3.00      3.00 o 
  -5   5   4       31.96       27.04      4.05 o 
  -4   5   4       25.03       24.47      2.01 o 
  -3   5   4        0.96        1.59      0.65 o 
  -2   5   4       31.33       33.69      1.29 o 
  -1   5   4      458.79      465.41      4.73 o 
   0   5   4      387.72      382.98      4.91 o 
   1   5   4     1529.67     1503.73     10.87 o 
   2   5   4     1435.53     1437.73     15.55 o 
   3   5   4      164.56      158.51      3.15 o 
   4   5   4      150.59      163.45      4.54 o 
   5   5   4      116.43      120.33      4.34 o 
   6   5   4        3.99        2.19      2.04 o 
  -6   6   4        0.00       -3.06      3.06 o 
  -5   6   4        2.87        4.64      3.61 o 
  -4   6   4      127.15      118.44      5.58 o 
  -3   6   4        4.53        3.84      0.87 o 
  -2   6   4       32.08       33.34      1.02 o 
  -1   6   4      885.04      942.89      9.58 o 
   0   6   4       79.42       81.83      1.81 o 
   1   6   4        1.47        1.46      0.37 o 
   2   6   4        1.56        1.98      0.62 o 
   3   6   4      272.43      283.11      4.22 o 
   4   6   4        2.22        1.86      1.08 o 
   5   6   4       18.11       16.88      2.38 o 
   6   6   4        6.11        7.15      3.06 o 
  -6   7   4        8.32        5.36      4.74 o 
  -5   7   4        6.55        5.16      4.04 o 
  -4   7   4        0.00        2.50      1.51 o 
  -3   7   4       60.99       63.32      2.28 o 
  -2   7   4        4.88        6.26      1.06 o 
  -1   7   4      124.88      137.63      7.34 o 
   0   7   4       34.64       37.17      1.35 o 
   1   7   4       52.85       54.32      1.70 o 
   2   7   4      422.87      444.05      6.52 o 
   3   7   4       12.01        9.01      1.62 o 
   4   7   4       68.83       71.71      4.94 o 
   5   7   4       92.45       87.48      4.25 o 
   6   7   4       16.01       19.09      2.71 o 
  -6   8   4        0.42       -0.29      4.32 o 
  -5   8   4        0.47        1.24      2.01 o 
  -4   8   4        0.09        0.80      1.46 o 
  -3   8   4       14.40       12.17      3.14 o 
  -2   8   4        2.18        1.08      0.77 o 
  -1   8   4      278.98      274.67      5.45 o 
   0   8   4       46.24       49.80      1.63 o 
   1   8   4       13.46       13.62      1.18 o 
   2   8   4      129.51      132.37      3.26 o 
   3   8   4       42.93       42.94      3.53 o 
   4   8   4       30.62       35.32      5.63 o 
   5   8   4       36.58       30.39      2.99 o 
   6   8   4        7.41        9.23      2.98 o 
  -6   9   4       16.83       29.62      7.38 o 
  -5   9   4        0.06        2.00      2.05 o 
  -4   9   4        2.50        2.35      1.88 o 
  -3   9   4       27.37       26.35      1.98 o 
  -2   9   4       19.23       15.65      1.22 o 
  -1   9   4        1.00        1.17      0.75 o 
   0   9   4        0.52        0.68      0.67 o 
   1   9   4       12.37       12.36      1.43 o 
   2   9   4       78.53       78.68      3.42 o 
   3   9   4       12.54       19.94      4.16 o 
   4   9   4        4.54        4.35      4.25 o 
   5   9   4       40.96       52.36      4.87 o 
   6   9   4        0.91        0.46      2.29 o 
  -5  10   4        6.22        2.22      2.30 o 
  -4  10   4        6.61        4.70      2.11 o 
  -3  10   4       15.46       15.53      1.77 o 
  -2  10   4      410.56      410.61     10.60 o 
  -1  10   4       14.80       16.75      1.49 o 
   0  10   4        0.25        0.08      0.84 o 
   1  10   4       51.47       50.85      2.27 o 
   2  10   4       78.83       80.22      2.95 o 
   3  10   4       34.89       37.55      3.50 o 
   4  10   4        0.02        0.06      1.83 o 
   5  10   4       13.24       16.37      3.40 o 
   6  10   4        2.32        1.41      2.50 o 
  -5  11   4       64.10       75.78      6.02 o 
  -4  11   4        0.01       -1.54      1.67 o 
  -3  11   4       24.23       27.55      4.35 o 
  -2  11   4      116.73      122.86      3.70 o 
  -1  11   4       14.58       16.31      1.35 o 
   0  11   4       23.80       27.09      2.13 o 
   1  11   4        7.82        6.91      1.26 o 
   2  11   4      156.23      151.95      4.18 o 
   3  11   4        3.79        1.77      1.76 o 
   4  11   4       20.92       29.01      5.62 o 
   5  11   4       21.11       27.70      4.01 o 
  -4  12   4        0.73       -0.94      1.74 o 
  -3  12   4       74.36       75.01      3.91 o 
  -2  12   4        0.30       -0.23      0.93 o 
  -1  12   4      352.16      352.77      6.62 o 
   0  12   4       29.09       32.92      1.85 o 
   1  12   4      167.57      175.14      4.49 o 
   2  12   4       11.52       11.68      1.87 o 
   3  12   4        5.93        3.77      3.81 o 
   4  12   4        0.03        1.81      2.23 o 
   5  12   4        0.00       -2.07      2.07 o 
  -4  13   4        9.73        9.50      2.43 o 
  -3  13   4        1.28       -0.01      1.35 o 
  -2  13   4        0.18       -0.96      0.96 o 
  -1  13   4      137.70      142.09      9.82 o 
   0  13   4        1.94        1.25      0.99 o 
   1  13   4       34.13       34.38      2.34 o 
   2  13   4        0.77        0.99      1.42 o 
   3  13   4       19.20       14.57      3.03 o 
   4  13   4        9.08       17.45      3.52 o 
  -3  14   4        0.50        1.95      1.69 o 
  -2  14   4       13.77        8.36      2.78 o 
  -1  14   4        3.63        3.16      1.63 o 
   0  14   4        7.82        6.43      1.84 o 
   1  14   4       20.87       22.80      2.32 o 
   2  14   4        2.04        2.39      1.92 o 
   3  14   4        0.07        0.11      2.01 o 
   4  14   4        0.77       -1.92      3.31 o 
  -2  15   4        0.01       -0.89      1.85 o 
  -1  15   4       21.93       23.08      2.79 o 
   0  15   4       72.77       75.70      5.29 o 
   1  15   4       11.03        8.28      2.33 o 
   2  15   4        1.92        4.10      2.28 o 
   3  15   4        0.13        0.85      2.44 o 
  -1  16   4        7.96        5.96      5.29 o 
   0  16   4        7.12        8.02      2.66 o 
   1  16   4        1.40        2.41      3.04 o 
  -2 -11   5        0.26        2.63      2.02 o 
  -1 -11   5        9.47        6.68      2.71 o 
   0 -11   5        0.64        0.29      2.58 o 
   1 -11   5       60.11       42.17      6.22 o 
   2 -11   5       11.08       12.20      4.41 o 
  -3 -10   5        1.71       -0.98      1.73 o 
  -2 -10   5        1.63        0.57      1.78 o 
  -1 -10   5       40.05       40.80     10.21 o 
   0 -10   5        0.80       -0.12      1.85 o 
   1 -10   5        2.40        3.65      3.07 o 
   2 -10   5        2.48        4.96      3.39 o 
   3 -10   5       12.46       19.96      2.91 o 
  -4  -9   5        8.63        9.06      4.54 o 
  -3  -9   5        0.00       -0.04      1.66 o 
  -2  -9   5       87.83       89.30      4.36 o 
  -1  -9   5       47.67       53.05      6.16 o 
   0  -9   5      104.34      117.82     10.33 o 
   1  -9   5       17.63       20.10      4.32 o 
   2  -9   5        3.59        6.02      2.49 o 
   3  -9   5        5.42        3.27      2.21 o 
   4  -9   5        8.52        8.50      2.45 o 
  -5  -8   5       25.37       25.61      4.81 o 
  -4  -8   5        2.81        3.67      2.65 o 
  -3  -8   5       60.56       60.91      3.81 o 
  -2  -8   5      154.80      154.44      5.33 o 
  -1  -8   5       13.74       14.16      2.12 o 
   0  -8   5       41.76       41.14      4.28 o 
   1  -8   5        0.72        0.95      1.37 o 
   2  -8   5        7.64        4.85      3.44 o 
   3  -8   5        9.36        7.34      3.68 o 
   4  -8   5        1.55        1.35      1.82 o 
  -5  -7   5        1.52        3.53      2.71 o 
  -4  -7   5        0.56        2.25      2.37 o 
  -3  -7   5       24.75       25.28      2.72 o 
  -2  -7   5       48.43       46.86      2.40 o 
  -1  -7   5     1029.45     1016.51     13.03 o 
   0  -7   5      217.96      220.02      5.04 o 
   1  -7   5       38.81       43.63      2.51 o 
   2  -7   5       73.54       60.34      3.29 o 
   3  -7   5       65.91       59.24      3.55 o 
   4  -7   5       11.87       15.41      2.58 o 
   5  -7   5        9.91       13.68      2.77 o 
  -5  -6   5        9.16        4.96      3.23 o 
  -4  -6   5       13.96       16.24      2.45 o 
  -3  -6   5       39.14       47.51      2.40 o 
  -2  -6   5       21.73       24.35      1.80 o 
  -1  -6   5      413.91      403.95      6.64 o 
   0  -6   5       10.47       10.72      2.21 o 
   1  -6   5        2.15        0.10      0.95 o 
   2  -6   5        8.72        8.17      1.39 o 
   3  -6   5      160.11      134.76      9.49 o 
   4  -6   5       11.44        8.84      1.85 o 
   5  -6   5        0.05       -0.12      1.75 o 
  -6  -5   5        4.09       -0.25      3.32 o 
  -5  -5   5       12.38       23.97      5.74 o 
  -4  -5   5        2.49        0.19      1.20 o 
  -3  -5   5        0.42       -0.91      0.91 o 
  -2  -5   5      155.73      154.44      4.03 o 
  -1  -5   5       80.26       78.96      2.66 o 
   0  -5   5      600.90      588.38      7.69 o 
   1  -5   5        0.34       -0.68      0.83 o 
   2  -5   5       51.05       43.96      2.46 o 
   3  -5   5      142.97      129.43      6.55 o 
   4  -5   5       19.18       18.29      2.06 o 
   5  -5   5       27.61       30.01      4.74 o 
  -6  -4   5        3.09       -0.10      3.33 o 
  -5  -4   5        8.60        3.62      2.42 o 
  -4  -4   5        0.26       -0.18      1.74 o 
  -3  -4   5      181.08      179.27      9.64 o 
  -2  -4   5      106.39       99.84      4.04 o 
  -1  -4   5       83.32       80.36      2.50 o 
   0  -4   5        1.09        1.06      0.90 o 
   1  -4   5       95.45      101.51      2.75 o 
   2  -4   5        7.11        7.39      2.16 o 
   3  -4   5       69.22       61.85      2.59 o 
   4  -4   5       40.71       39.57      2.58 o 
   5  -4   5        2.25        1.17      1.68 o 
   6  -4   5        4.07        3.44      2.05 o 
  -6  -3   5       38.60       31.22      6.15 o 
  -5  -3   5       64.03       71.21      5.38 o 
  -4  -3   5       49.13       50.87      6.75 o 
  -3  -3   5      111.29      114.22      3.81 o 
  -2  -3   5        6.56        3.40      1.03 o 
  -1  -3   5      334.08      332.98      5.17 o 
   0  -3   5      270.04      260.57      3.98 o 
   1  -3   5      164.08      170.79      3.08 o 
   2  -3   5        1.00        0.09      0.79 o 
   3  -3   5        4.23        8.40      1.27 o 
   4  -3   5      126.56      116.39      4.12 o 
   5  -3   5       18.53       17.68      2.66 o 
   6  -3   5        6.33        3.82      2.19 o 
  -6  -2   5        0.68       -1.12      2.75 o 
  -5  -2   5       45.30       45.85      4.39 o 
  -4  -2   5      264.65      269.06     19.11 o 
  -3  -2   5       69.34       66.19      2.81 o 
  -2  -2   5        1.70        3.49      1.04 o 
  -1  -2   5      189.69      213.21      5.76 o 
   0  -2   5       45.21       49.87      1.73 o 
   1  -2   5      106.68      115.46      2.16 o 
   2  -2   5        8.99        7.15      0.83 o 
   3  -2   5       13.62       16.40      1.32 o 
   4  -2   5       40.43       39.85      2.04 o 
   5  -2   5        2.73       -0.30      1.48 o 
   6  -2   5        1.33        1.01      1.89 o 
  -6  -1   5        0.00        2.33      3.41 o 
  -5  -1   5      167.75      173.28      7.41 o 
  -4  -1   5      185.55      176.35      7.81 o 
  -3  -1   5        2.51        2.75      1.35 o 
  -2  -1   5      156.23      191.60      4.12 o 
  -1  -1   5       58.03       60.86      2.04 o 
   0  -1   5       91.08       94.79      1.99 o 
   1  -1   5      267.16      267.68      3.12 o 
   2  -1   5      567.82      606.29      6.26 o 
   3  -1   5        7.26        7.72      0.84 o 
   4  -1   5       10.10        8.29      1.69 o 
   5  -1   5       11.32       12.68      2.25 o 
   6  -1   5        1.07        1.35      2.21 o 
  -6   0   5        8.08        5.99      2.47 o 
  -5   0   5        5.80        5.71      1.80 o 
  -4   0   5      548.03      568.38     10.52 o 
  -3   0   5        8.66        7.17      1.61 o 
  -2   0   5      108.24      108.43      2.69 o 
  -1   0   5     3849.20     3983.80     44.11 o 
   0   0   5       84.92       83.39      1.76 o 
   1   0   5       22.85       20.79      0.80 o 
   2   0   5      314.53      320.16      3.39 o 
   3   0   5       16.71       15.44      1.16 o 
   4   0   5       27.22       29.78      2.23 o 
   5   0   5        2.53        1.68      1.35 o 
   6   0   5       15.20       12.98      3.13 o 
  -6   1   5        5.86        3.05      2.26 o 
  -5   1   5        3.57        1.83      1.99 o 
  -4   1   5       17.89       16.61      3.41 o 
  -3   1   5      123.61      128.43      2.86 o 
  -2   1   5       20.07       17.49      1.63 o 
  -1   1   5       75.78       69.84      3.41 o 
   0   1   5        2.67        3.20      0.61 o 
   1   1   5       26.20       25.61      0.85 o 
   2   1   5       47.30       51.86      1.28 o 
   3   1   5      793.61      834.32      9.09 o 
   4   1   5       25.79       26.51      1.50 o 
   5   1   5       16.74       18.66      2.37 o 
   6   1   5      152.25      160.46      7.46 o 
  -6   2   5       11.43       10.37      2.78 o 
  -5   2   5       49.88       53.94      5.73 o 
  -4   2   5        6.21        5.93      1.51 o 
  -3   2   5       33.45       37.67      3.58 o 
  -2   2   5      620.67      629.12      9.33 o 
  -1   2   5      206.78      208.05      3.49 o 
   0   2   5     3435.90     3301.79     28.92 o 
   1   2   5       61.50       59.77      1.38 o 
   2   2   5      268.49      258.44      3.08 o 
   3   2   5      194.65      203.93      3.31 o 
   4   2   5        2.96        1.51      1.28 o 
   5   2   5       18.90       23.09      4.40 o 
   6   2   5       33.12       31.59      3.97 o 
  -6   3   5        9.65        7.02      3.45 o 
  -5   3   5        0.06       -0.01      1.65 o 
  -4   3   5       28.88       26.74      3.95 o 
  -3   3   5       34.80       39.23      2.23 o 
  -2   3   5        0.82        1.78      0.72 o 
  -1   3   5      122.85      116.02      2.45 o 
   0   3   5        0.25       -0.46      0.46 o 
   1   3   5       39.91       38.19      1.49 o 
   2   3   5       70.03       81.90      1.88 o 
   3   3   5       22.85       22.70      1.11 o 
   4   3   5       36.24       37.28      1.98 o 
   5   3   5       43.36       41.97      2.81 o 
   6   3   5       71.88       79.69     10.93 o 
  -6   4   5       12.50        8.10      3.96 o 
  -5   4   5       38.11       26.16      5.39 o 
  -4   4   5       40.34       35.45      3.27 o 
  -3   4   5       61.54       60.71      2.37 o 
  -2   4   5      383.14      423.52      6.11 o 
  -1   4   5        2.49        2.40      0.70 o 
   0   4   5      226.93      244.27      4.13 o 
   1   4   5      705.94      727.57      9.41 o 
   2   4   5      430.01      431.79      7.04 o 
   3   4   5       25.63       28.67      1.23 o 
   4   4   5       44.39       47.23      2.59 o 
   5   4   5       33.02       32.27      2.59 o 
   6   4   5        0.92        3.87      3.09 o 
  -6   5   5        3.06        1.35      3.88 o 
  -5   5   5       11.93       10.28      4.64 o 
  -4   5   5       34.02       28.77      2.70 o 
  -3   5   5       28.31       30.88      1.67 o 
  -2   5   5       98.14      104.61      2.03 o 
  -1   5   5      663.84      689.31      7.08 o 
   0   5   5        7.38        8.11      0.77 o 
   1   5   5       71.55       75.72      1.54 o 
   2   5   5        5.75        5.50      1.03 o 
   3   5   5       16.26       18.27      1.18 o 
   4   5   5       70.58       72.61      3.34 o 
   5   5   5       38.51       37.87      2.79 o 
   6   5   5        1.17        1.72      1.99 o 
  -6   6   5       11.14       14.36      5.48 o 
  -5   6   5       22.70       17.79      4.78 o 
  -4   6   5        4.29        0.53      1.06 o 
  -3   6   5      105.93      110.34      3.36 o 
  -2   6   5       30.90       32.93      1.15 o 
  -1   6   5     1018.79     1032.52      9.36 o 
   0   6   5       42.70       46.73      1.85 o 
   1   6   5      291.91      302.85      2.89 o 
   2   6   5     1521.82     1509.57     14.81 o 
   3   6   5       37.76       37.26      2.38 o 
   4   6   5      218.82      219.88      5.32 o 
   5   6   5        5.86        9.13      2.40 o 
   6   6   5        3.15        0.49      1.67 o 
  -6   7   5        0.42       -2.88      3.64 o 
  -5   7   5        9.08        5.12      2.36 o 
  -4   7   5       24.84       21.61      4.48 o 
  -3   7   5        8.80        9.17      1.11 o 
  -2   7   5        1.42        1.05      0.51 o 
  -1   7   5      467.88      476.02      6.43 o 
   0   7   5      276.58      278.53      4.30 o 
   1   7   5        9.60        9.81      0.62 o 
   2   7   5      183.86      179.41      3.64 o 
   3   7   5      144.67      138.30      3.84 o 
   4   7   5       34.81       41.38      2.99 o 
   5   7   5        7.59        5.36      1.77 o 
   6   7   5        9.63        9.17      2.31 o 
  -6   8   5        6.77        3.22      4.65 o 
  -5   8   5       14.36       15.19      3.22 o 
  -4   8   5       19.91       16.83      2.45 o 
  -3   8   5       19.20       17.54      1.39 o 
  -2   8   5       32.64       31.78      1.49 o 
  -1   8   5      110.60      104.49      2.63 o 
   0   8   5      313.15      313.37      4.86 o 
   1   8   5      155.77      148.41      2.68 o 
   2   8   5      440.80      429.12      6.86 o 
   3   8   5     1941.85     1924.02     21.95 o 
   4   8   5       42.90       40.17      3.02 o 
   5   8   5        0.25       -0.30      1.46 o 
   6   8   5       11.30        8.12      2.17 o 
  -6   9   5        1.20       -1.48      3.88 o 
  -5   9   5        0.37        0.88      3.25 o 
  -4   9   5        0.05        0.18      3.34 o 
  -3   9   5       28.17       32.14      2.10 o 
  -2   9   5       18.72       16.83      1.47 o 
  -1   9   5       25.07       25.44      1.50 o 
   0   9   5      147.17      158.88      3.39 o 
   1   9   5       22.02       23.33      1.30 o 
   2   9   5       46.98       52.49      3.56 o 
   3   9   5       87.73       86.06      4.77 o 
   4   9   5       55.49       54.06      4.29 o 
   5   9   5       23.65       27.27     10.70 o 
   6   9   5        5.70        5.68      2.77 o 
  -5  10   5       26.55       30.05      4.21 o 
  -4  10   5       14.80       19.92      3.73 o 
  -3  10   5        5.16        4.20      1.20 o 
  -2  10   5       16.81       16.18      1.30 o 
  -1  10   5        0.14       -0.21      0.58 o 
   0  10   5       38.54       44.28      1.81 o 
   1  10   5      190.57      180.02      5.46 o 
   2  10   5      283.77      275.54      5.43 o 
   3  10   5      284.71      275.26      9.93 o 
   4  10   5      123.14      128.13     17.16 o 
   5  10   5        0.33        2.71      3.02 o 
   6  10   5       15.15       17.70      3.99 o 
  -5  11   5       14.50       16.27      3.48 o 
  -4  11   5        0.04       -0.52      1.74 o 
  -3  11   5        7.95        6.85      1.47 o 
  -2  11   5        1.39        1.95      1.05 o 
  -1  11   5       21.83       19.82      1.90 o 
   0  11   5      143.68      143.21      3.48 o 
   1  11   5        0.68       -0.37      0.86 o 
   2  11   5       10.02       12.60      2.19 o 
   3  11   5       44.93       47.81      4.01 o 
   4  11   5       31.00       22.79      3.47 o 
   5  11   5        0.79       -0.19      2.30 o 
  -4  12   5        7.97       15.73      3.32 o 
  -3  12   5       16.45       19.00      2.66 o 
  -2  12   5      145.87      143.99      4.39 o 
  -1  12   5       24.20       23.23      2.16 o 
   0  12   5       78.72       81.75      3.51 o 
   1  12   5      106.30      109.13      3.49 o 
   2  12   5       17.62       17.19      2.44 o 
   3  12   5        1.05       -0.15      1.81 o 
   4  12   5        1.63        0.48      1.95 o 
   5  12   5        0.15        2.53      2.45 o 
  -4  13   5       12.20       19.69      3.80 o 
  -3  13   5        0.79        0.55      1.39 o 
  -2  13   5        2.02        1.97      1.24 o 
  -1  13   5      171.12      179.89      4.70 o 
   0  13   5      132.15      141.15      3.58 o 
   1  13   5        0.29        1.44      1.50 o 
   2  13   5        9.37        7.48      1.99 o 
   3  13   5        1.20        1.12      2.16 o 
   4  13   5        2.53        2.66      2.47 o 
  -3  14   5        2.86       -1.12      1.94 o 
  -2  14   5       10.78        8.71      1.74 o 
  -1  14   5       74.98       85.36      4.10 o 
   0  14   5        4.41        5.39      1.44 o 
   1  14   5        1.32        0.78      1.21 o 
   2  14   5       13.21        8.76      2.59 o 
   3  14   5       70.42       76.39      5.86 o 
   4  14   5        2.40        3.41      2.85 o 
  -2  15   5       36.79       38.58      3.38 o 
  -1  15   5       15.00       22.76      2.72 o 
   0  15   5       77.12       84.64     12.89 o 
   1  15   5        2.20        1.91      1.66 o 
   2  15   5       27.31       30.94      3.85 o 
   3  15   5        9.45        8.65      2.92 o 
  -1  16   5        3.60        4.59      2.39 o 
   0  16   5       28.54       35.15      4.68 o 
   1  16   5        4.57        8.32      2.50 o 
   2  16   5       16.93       18.03      4.65 o 
  -1 -11   6       10.01       15.26      3.47 o 
   0 -11   6        0.00        4.91      3.41 o 
  -3 -10   6       14.01       13.17      2.84 o 
  -2 -10   6       10.64        9.90      2.32 o 
  -1 -10   6       11.67       10.15      2.85 o 
   0 -10   6       26.77       29.28      7.15 o 
   1 -10   6        0.78        0.68      2.61 o 
   2 -10   6        0.31        2.25      3.22 o 
  -3  -9   6       10.27        8.14      2.28 o 
  -2  -9   6        0.05       -0.96      1.54 o 
  -1  -9   6       26.87       29.91      4.04 o 
   0  -9   6        3.24        5.64      2.25 o 
   1  -9   6        9.05       11.55      3.71 o 
   2  -9   6        2.37        0.07      2.70 o 
   3  -9   6        0.00        0.46      2.18 o 
  -4  -8   6        6.80        5.18      3.09 o 
  -3  -8   6        5.63        5.32      2.01 o 
  -2  -8   6       19.51       23.52      2.68 o 
  -1  -8   6        5.70        9.25      1.56 o 
   0  -8   6      134.79      140.44      8.57 o 
   1  -8   6        4.08        2.17      1.96 o 
   2  -8   6       24.18       18.85      2.95 o 
   3  -8   6        0.32        1.56      1.93 o 
   4  -8   6        0.00        0.91      1.74 o 
  -5  -7   6        0.33        0.22      2.89 o 
  -4  -7   6        7.12       11.66      3.30 o 
  -3  -7   6       15.33       10.31      2.13 o 
  -2  -7   6        1.70        1.80      1.19 o 
  -1  -7   6       45.33       46.89      3.22 o 
   0  -7   6      104.92      119.78      4.60 o 
   1  -7   6        0.34        0.40      1.24 o 
   2  -7   6        1.37       -0.51      1.18 o 
   3  -7   6        4.03        2.69      1.92 o 
   4  -7   6        0.68        0.72      1.68 o 
  -5  -6   6       12.83       12.27      3.55 o 
  -4  -6   6       25.86       27.93      4.16 o 
  -3  -6   6       34.69       33.30      2.24 o 
  -2  -6   6       56.92       50.42      3.66 o 
  -1  -6   6        6.95        6.65      1.31 o 
   0  -6   6       41.99       39.34      2.01 o 
   1  -6   6       11.56       11.62      1.84 o 
   2  -6   6       10.34        9.62      1.67 o 
   3  -6   6        0.43        0.59      1.79 o 
   4  -6   6        1.02        0.77      1.50 o 
   5  -6   6        0.59        1.76      1.90 o 
  -5  -5   6        2.04        6.80      3.05 o 
  -4  -5   6        3.84        3.98      1.61 o 
  -3  -5   6        8.12        7.61      1.79 o 
  -2  -5   6      148.91      160.90      4.00 o 
  -1  -5   6      194.57      188.96      4.25 o 
   0  -5   6      211.06      200.17      4.22 o 
   1  -5   6        0.16       -1.09      1.09 o 
   2  -5   6        1.31        1.56      1.06 o 
   3  -5   6       40.02       35.49      2.79 o 
   4  -5   6        1.68        1.39      1.31 o 
   5  -5   6        0.84        3.29      1.94 o 
  -6  -4   6        1.12        3.36      4.30 o 
  -5  -4   6        1.18        3.97      2.53 o 
  -4  -4   6        0.67        1.00      1.91 o 
  -3  -4   6       57.86       57.66      2.53 o 
  -2  -4   6      418.47      423.86      6.81 o 
  -1  -4   6       33.48       31.27      1.79 o 
   0  -4   6      579.33      581.76      7.40 o 
   1  -4   6      105.99      113.43      3.15 o 
   2  -4   6       76.67       76.15      2.76 o 
   3  -4   6       83.05       75.50      2.94 o 
   4  -4   6       31.45       29.80      2.53 o 
   5  -4   6        3.40        4.67      1.91 o 
  -6  -3   6        0.80        0.58      3.32 o 
  -5  -3   6        0.08        0.25      2.05 o 
  -4  -3   6       97.96      100.37     10.75 o 
  -3  -3   6       41.96       45.94      3.41 o 
  -2  -3   6        8.03        7.35      1.36 o 
  -1  -3   6        6.32        5.52      1.01 o 
   0  -3   6      107.00      108.44      2.88 o 
   1  -3   6       42.45       41.19      1.90 o 
   2  -3   6        1.40        0.21      0.89 o 
   3  -3   6       15.66       16.92      1.64 o 
   4  -3   6      113.43      107.14      4.37 o 
   5  -3   6        4.34        1.98      1.75 o 
   6  -3   6       16.83       20.72      3.21 o 
  -6  -2   6        3.27        4.36      3.88 o 
  -5  -2   6      112.96      115.73      8.70 o 
  -4  -2   6      107.20       93.60      5.36 o 
  -3  -2   6      172.19      172.27      4.60 o 
  -2  -2   6       51.88       48.11      2.00 o 
  -1  -2   6       37.37       39.79      1.74 o 
   0  -2   6       33.54       45.07      2.26 o 
   1  -2   6      215.71      222.34      4.09 o 
   2  -2   6       12.14       13.55      1.07 o 
   3  -2   6        7.71        7.45      1.47 o 
   4  -2   6       44.20       45.88      2.16 o 
   5  -2   6       19.55       17.39      2.65 o 
   6  -2   6       12.72       15.20      4.73 o 
  -6  -1   6        9.85       14.23      5.00 o 
  -5  -1   6      198.12      202.10      8.19 o 
  -4  -1   6       10.00        6.27      3.47 o 
  -3  -1   6      121.03      119.74      5.33 o 
  -2  -1   6       24.63       27.29      2.48 o 
  -1  -1   6       20.84       27.62      1.70 o 
   0  -1   6       71.01       80.01      2.21 o 
   1  -1   6        5.03        4.07      0.71 o 
   2  -1   6       38.80       35.39      1.43 o 
   3  -1   6       36.25       33.98      1.84 o 
   4  -1   6       10.70        8.53      1.48 o 
   5  -1   6        2.19        1.36      1.47 o 
   6  -1   6        0.22       -2.04      2.35 o 
  -6   0   6        3.59        4.15      3.68 o 
  -5   0   6       91.83      103.37      5.78 o 
  -4   0   6      814.16      803.73     16.67 o 
  -3   0   6      139.48      134.42      9.20 o 
  -2   0   6       48.62       57.91      3.47 o 
  -1   0   6      203.14      225.76      3.76 o 
   0   0   6      485.27      522.60      5.99 o 
   1   0   6       13.87       13.40      0.79 o 
   2   0   6      218.81      204.73      2.58 o 
   3   0   6       46.17       43.34      1.65 o 
   4   0   6       22.77       22.11      2.91 o 
   5   0   6       10.71        5.90      1.76 o 
   6   0   6       14.87       12.34      2.98 o 
  -6   1   6       37.18       41.12      4.44 o 
  -5   1   6       47.78       44.06      3.94 o 
  -4   1   6      126.35      138.69      4.79 o 
  -3   1   6      131.49      134.70      7.21 o 
  -2   1   6        0.89        0.94      1.13 o 
  -1   1   6        5.77        4.34      0.80 o 
   0   1   6      530.84      577.46      7.01 o 
   1   1   6      109.18      117.77      2.16 o 
   2   1   6        4.48        5.77      0.56 o 
   3   1   6       89.02       90.18      2.19 o 
   4   1   6        0.06        0.10      1.16 o 
   5   1   6       41.01       41.15      5.15 o 
   6   1   6       13.02       14.66      3.13 o 
  -6   2   6        7.01        2.83      2.26 o 
  -5   2   6       40.16       48.23      4.18 o 
  -4   2   6       52.62       47.85      8.91 o 
  -3   2   6      386.98      381.32      7.85 o 
  -2   2   6       20.58       24.28      1.76 o 
  -1   2   6      315.04      338.62      7.04 o 
   0   2   6      142.83      142.00      2.73 o 
   1   2   6       16.86       20.45      0.80 o 
   2   2   6      143.17      151.21      2.46 o 
   3   2   6      127.97      130.05      2.54 o 
   4   2   6        0.36       -0.51      1.39 o 
   5   2   6        2.32       -0.61      1.53 o 
   6   2   6       13.77       18.59      4.19 o 
  -6   3   6       57.55       50.73     11.25 o 
  -5   3   6        6.42        7.69      2.47 o 
  -4   3   6        0.50       -0.74      1.07 o 
  -3   3   6      127.53      139.75      4.11 o 
  -2   3   6      123.84      112.58      3.03 o 
  -1   3   6       29.27       23.87      1.31 o 
   0   3   6      793.13      780.23      8.32 o 
   1   3   6        0.45        0.63      0.35 o 
   2   3   6       89.17       92.70      2.71 o 
   3   3   6       98.24      102.89      2.09 o 
   4   3   6        8.64        7.01      1.43 o 
   5   3   6        1.34        0.02      1.23 o 
   6   3   6       15.55       14.73      3.02 o 
  -6   4   6       17.94        8.70      4.25 o 
  -5   4   6        0.89        0.30      1.77 o 
  -4   4   6        7.99        7.12      1.59 o 
  -3   4   6      120.65      127.10      3.42 o 
  -2   4   6        1.76        0.90      0.75 o 
  -1   4   6       16.80       16.11      1.19 o 
   0   4   6        0.98        0.96      0.58 o 
   1   4   6     1255.10     1294.80     19.69 o 
   2   4   6       79.71       80.25      1.88 o 
   3   4   6        1.80        2.42      0.70 o 
   4   4   6      147.57      143.35      6.15 o 
   5   4   6       28.07       28.98      2.45 o 
   6   4   6        3.64        2.15      2.00 o 
  -6   5   6        6.61        4.77      3.74 o 
  -5   5   6       21.14       15.59      4.59 o 
  -4   5   6       40.02       29.66      3.14 o 
  -3   5   6       13.35       16.72      1.98 o 
  -2   5   6      161.39      167.37      3.44 o 
  -1   5   6        1.45        0.26      0.36 o 
   0   5   6      283.68      291.63      3.44 o 
   1   5   6      254.24      246.74      3.44 o 
   2   5   6       15.41       19.90      1.92 o 
   3   5   6        4.01        4.03      0.96 o 
   4   5   6       69.21       72.61      3.14 o 
   5   5   6        1.40       -0.51      1.35 o 
   6   5   6        3.42        3.19      3.32 o 
  -6   6   6        0.96        6.46      3.99 o 
  -5   6   6       12.42        5.93      3.78 o 
  -4   6   6       12.22        5.12      2.19 o 
  -3   6   6       22.66       30.01      2.42 o 
  -2   6   6      124.75      126.11      2.33 o 
  -1   6   6      310.75      316.76      3.84 o 
   0   6   6       18.28       23.24      1.18 o 
   1   6   6       12.29       16.00      1.23 o 
   2   6   6       29.39       32.28      2.00 o 
   3   6   6       11.77       11.73      1.64 o 
   4   6   6       93.35       96.61      3.74 o 
   5   6   6       15.11       11.21      3.71 o 
   6   6   6        0.48        0.92      1.94 o 
  -6   7   6        9.57       13.97      5.35 o 
  -5   7   6       11.21       11.16      4.25 o 
  -4   7   6      285.52      242.56      5.73 o 
  -3   7   6        1.13       -0.51      0.73 o 
  -2   7   6       59.43       59.40      1.88 o 
  -1   7   6      195.52      188.84      2.95 o 
   0   7   6      108.65      111.97      2.51 o 
   1   7   6       14.19       14.67      0.68 o 
   2   7   6        4.54        6.02      0.85 o 
   3   7   6        0.74       -0.33      1.49 o 
   4   7   6        2.21        0.23      1.25 o 
   5   7   6       20.27       18.79      2.48 o 
   6   7   6        0.00       -0.18      1.57 o 
  -6   8   6        0.61       -2.61      3.96 o 
  -5   8   6        0.34        0.24      1.85 o 
  -4   8   6        0.19       -0.26      1.33 o 
  -3   8   6        0.09       -0.18      0.94 o 
  -2   8   6       19.93       18.07      1.22 o 
  -1   8   6       66.57       64.86      1.96 o 
   0   8   6      719.71      739.14      9.07 o 
   1   8   6       19.60       19.40      0.80 o 
   2   8   6      182.34      172.35      5.74 o 
   3   8   6      184.45      179.82      4.51 o 
   4   8   6        0.33        0.11      1.38 o 
   5   8   6        0.54       -1.38      1.38 o 
   6   8   6        0.01        0.15      2.09 o 
  -5   9   6       28.85       26.93      4.08 o 
  -4   9   6       14.62       10.98      2.71 o 
  -3   9   6      228.41      202.65      4.84 o 
  -2   9   6       11.94       10.02      1.25 o 
  -1   9   6      162.25      166.05      3.26 o 
   0   9   6        0.05       -0.16      0.70 o 
   1   9   6       13.47       11.49      0.90 o 
   2   9   6      154.59      147.48      4.54 o 
   3   9   6      191.88      195.29      9.85 o 
   4   9   6        7.70        6.73      1.89 o 
   5   9   6        2.52        4.06      1.90 o 
   6   9   6        3.06       -0.24      1.72 o 
  -5  10   6        1.18        2.61      2.44 o 
  -4  10   6        0.46       -1.55      1.79 o 
  -3  10   6        5.40        3.85      1.60 o 
  -2  10   6        2.60        2.81      0.85 o 
  -1  10   6        8.74        9.33      1.20 o 
   0  10   6       28.80       27.62      1.65 o 
   1  10   6       26.22       26.99      1.72 o 
   2  10   6       49.93       49.90      2.28 o 
   3  10   6      114.72      114.55      4.50 o 
   4  10   6        4.13        1.53      1.99 o 
   5  10   6        0.55       -0.59      1.96 o 
   6  10   6        4.31        5.63      3.55 o 
  -5  11   6       17.08       21.92      5.41 o 
  -4  11   6        0.00       -0.54      1.80 o 
  -3  11   6       59.44       54.24      3.62 o 
  -2  11   6       29.37       27.32      1.82 o 
  -1  11   6        6.55        4.18      1.09 o 
   0  11   6      132.70      132.47      3.11 o 
   1  11   6      131.18      138.53      3.65 o 
   2  11   6       19.78       18.64      2.21 o 
   3  11   6        0.11        0.10      1.37 o 
   4  11   6      175.97      178.20     13.71 o 
   5  11   6       19.99       18.90      3.56 o 
  -4  12   6       27.57       32.04      8.24 o 
  -3  12   6        0.01        2.52      1.92 o 
  -2  12   6        3.62        3.08      1.37 o 
  -1  12   6        2.03        1.32      0.87 o 
   0  12   6        7.85        7.46      1.15 o 
   1  12   6        0.11        0.15      0.93 o 
   2  12   6        1.17       -1.17      1.17 o 
   3  12   6       23.22       22.96      3.21 o 
   4  12   6       19.31       16.43      3.15 o 
   5  12   6        0.02        1.11      2.35 o 
  -4  13   6       61.40       73.55     10.93 o 
  -3  13   6        0.53        3.78      2.32 o 
  -2  13   6        0.07        0.30      1.59 o 
  -1  13   6      281.90      308.41      6.29 o 
   0  13   6       22.59       20.16      1.82 o 
   1  13   6      125.41      134.49      4.02 o 
   2  13   6        0.28        0.50      1.42 o 
   3  13   6        0.10       -1.73      1.73 o 
   4  13   6       43.68       38.62      4.41 o 
  -3  14   6        0.75       -0.09      1.92 o 
  -2  14   6        5.79        4.40      1.43 o 
  -1  14   6       21.02       21.66      2.51 o 
   0  14   6       44.78       45.15      3.56 o 
   1  14   6        2.39        0.82      2.36 o 
   2  14   6       10.69       11.46      2.21 o 
   3  14   6        3.79        3.90      2.37 o 
   4  14   6       11.60        7.24      3.91 o 
  -3  15   6        7.89       10.66      4.36 o 
  -2  15   6       33.97       37.61      2.83 o 
  -1  15   6      119.48      119.12      5.83 o 
   0  15   6      260.54      259.63      6.90 o 
   1  15   6        1.13        2.70      1.73 o 
   2  15   6        5.38        2.89      2.65 o 
   3  15   6        3.58        5.59      2.54 o 
  -2  16   6        8.27        8.74      2.34 o 
  -1  16   6        0.07        0.98      2.07 o 
   0  16   6        1.89        1.25      2.25 o 
   1  16   6       25.26       26.18      5.63 o 
   2  16   6        7.86        3.76      2.44 o 
  -1 -10   7        9.74        8.45      3.04 o 
   0 -10   7       34.00       35.90      5.80 o 
   1 -10   7        0.05       -1.01      2.49 o 
  -3  -9   7        4.35        3.09      3.24 o 
  -2  -9   7       14.58       13.60      2.57 o 
  -1  -9   7       15.84       18.13      4.47 o 
   0  -9   7       13.10       16.09      3.21 o 
   1  -9   7        0.53       -1.70      2.91 o 
   2  -9   7        0.35        2.64      2.94 o 
  -4  -8   7        0.21        1.50      2.74 o 
  -3  -8   7        0.09       -1.96      1.96 o 
  -2  -8   7        1.51        3.41      2.61 o 
  -1  -8   7        3.93        3.28      1.49 o 
   0  -8   7        4.24        6.32      2.42 o 
   1  -8   7       12.51       15.85      3.10 o 
   2  -8   7        0.13        2.01      2.96 o 
   3  -8   7       11.29       12.72      3.08 o 
  -4  -7   7        5.64        4.92      4.09 o 
  -3  -7   7        1.64        3.89      2.54 o 
  -2  -7   7       20.94       21.44      3.64 o 
  -1  -7   7      123.64      120.04      3.93 o 
   0  -7   7       31.68       29.05      3.40 o 
   1  -7   7        2.50        3.90      2.09 o 
   2  -7   7        1.17        1.70      2.38 o 
   3  -7   7        0.06       -0.25      1.89 o 
   4  -7   7        1.18        1.43      1.81 o 
  -5  -6   7        2.76        5.85      3.06 o 
  -4  -6   7        8.43       11.03      3.34 o 
  -3  -6   7        0.76        0.26      1.21 o 
  -2  -6   7       31.18       29.90      2.18 o 
  -1  -6   7       26.14       25.54      2.05 o 
   0  -6   7       80.80       85.47      3.16 o 
   1  -6   7        4.80        5.05      1.66 o 
   2  -6   7        0.94       -1.11      1.36 o 
   3  -6   7        1.32       -1.51      2.41 o 
   4  -6   7        0.67        2.31      1.68 o 
  -5  -5   7       20.29       20.06      5.09 o 
  -4  -5   7       18.31       11.65      2.17 o 
  -3  -5   7       22.21       16.79      2.21 o 
  -2  -5   7       40.03       38.25      2.26 o 
  -1  -5   7       22.53       23.49      1.86 o 
   0  -5   7      519.45      510.43      8.02 o 
   1  -5   7      132.38      139.01      4.69 o 
   2  -5   7        0.01       -0.16      1.10 o 
   3  -5   7        0.85        0.39      1.44 o 
   4  -5   7        0.19        0.25      1.50 o 
   5  -5   7        2.70        2.75      2.00 o 
  -5  -4   7        0.05        2.27      2.43 o 
  -4  -4   7       12.27       15.81      2.39 o 
  -3  -4   7       21.97       15.46      2.75 o 
  -2  -4   7       23.55       24.92      1.83 o 
  -1  -4   7        0.88       -0.77      0.91 o 
   0  -4   7      485.34      457.33     12.79 o 
   1  -4   7      124.90      125.31      3.52 o 
   2  -4   7        0.08       -0.92      0.92 o 
   3  -4   7        8.81       10.78      1.98 o 
   4  -4   7        4.41        2.19      1.60 o 
   5  -4   7        0.00       -0.66      1.69 o 
  -6  -3   7        7.92        8.39      3.36 o 
  -5  -3   7        1.26        2.90      2.63 o 
  -4  -3   7       73.45       63.76      5.14 o 
  -3  -3   7      118.79      119.91      4.41 o 
  -2  -3   7        0.87        1.25      0.93 o 
  -1  -3   7       23.76       22.07      1.61 o 
   0  -3   7        6.40        5.07      1.15 o 
   1  -3   7      200.41      195.46      3.77 o 
   2  -3   7        4.24        2.76      1.10 o 
   3  -3   7       40.05       34.27      2.18 o 
   4  -3   7       23.52       19.93      2.58 o 
   5  -3   7        4.54        6.86      2.11 o 
  -6  -2   7        9.65       12.34      3.57 o 
  -5  -2   7        2.01        1.91      2.30 o 
  -4  -2   7        9.51       11.63      3.83 o 
  -3  -2   7       18.93       25.89      3.18 o 
  -2  -2   7        7.09       10.06      1.23 o 
  -1  -2   7       24.16       23.33      1.53 o 
   0  -2   7       18.97       20.89      1.47 o 
   1  -2   7      705.02      672.60      8.03 o 
   2  -2   7       14.97       17.37      1.53 o 
   3  -2   7       17.33       16.93      1.63 o 
   4  -2   7        8.82        6.71      1.86 o 
   5  -2   7        1.78        0.78      1.57 o 
   6  -2   7       13.47       21.05      3.99 o 
  -6  -1   7        0.47       -0.17      2.33 o 
  -5  -1   7        2.30        4.09      2.39 o 
  -4  -1   7       14.34        8.30      5.81 o 
  -3  -1   7      109.57      121.78      5.61 o 
  -2  -1   7       10.35       10.24      1.14 o 
  -1  -1   7      331.65      352.87      5.50 o 
   0  -1   7        0.15       -0.05      0.98 o 
   1  -1   7       92.44       90.72      2.31 o 
   2  -1   7        4.97        3.23      0.81 o 
   3  -1   7       51.09       54.72      2.37 o 
   4  -1   7       35.08       32.22      2.35 o 
   5  -1   7       57.80       53.85      6.69 o 
   6  -1   7        4.88        9.68      3.02 o 
  -6   0   7       36.27       32.45      6.48 o 
  -5   0   7        1.04        2.33      2.04 o 
  -4   0   7        0.02        2.56      1.81 o 
  -3   0   7       26.20       24.64      2.94 o 
  -2   0   7       10.71       11.82      2.05 o 
  -1   0   7       24.22       20.64      1.31 o 
   0   0   7        3.11        2.52      0.99 o 
   1   0   7       61.37       59.03      2.06 o 
   2   0   7       91.90       83.68      1.94 o 
   3   0   7        1.09        0.31      0.75 o 
   4   0   7       12.89       10.29      1.51 o 
   5   0   7       15.51       16.80      3.14 o 
   6   0   7        0.21       -0.59      3.22 o 
  -6   1   7       34.01       28.81      6.03 o 
  -5   1   7       12.90       11.01      2.74 o 
  -4   1   7      155.27      149.09      6.26 o 
  -3   1   7       42.76       40.81      3.32 o 
  -2   1   7      102.16      113.88      4.54 o 
  -1   1   7       19.38       18.42      2.00 o 
   0   1   7        8.55        9.54      0.96 o 
   1   1   7        0.03       -0.44      0.44 o 
   2   1   7        0.35        0.08      0.49 o 
   3   1   7       46.65       51.34      2.54 o 
   4   1   7        5.25        4.22      1.41 o 
   5   1   7       17.42       21.62      3.25 o 
   6   1   7       20.79       22.76      3.71 o 
  -6   2   7        7.86        7.80      5.50 o 
  -5   2   7      106.72      106.59      8.08 o 
  -4   2   7      170.41      158.88     13.21 o 
  -3   2   7       10.24       10.89      1.80 o 
  -2   2   7       17.60       14.19      3.28 o 
  -1   2   7        0.14        0.13      0.65 o 
   0   2   7      723.72      779.96      9.10 o 
   1   2   7       19.69       22.27      1.02 o 
   2   2   7        0.04       -0.23      0.59 o 
   3   2   7      178.57      183.44      3.85 o 
   4   2   7       13.31       13.80      1.89 o 
   5   2   7        1.20        0.48      1.70 o 
   6   2   7        0.04       -1.67      1.67 o 
  -6   3   7       15.79       12.98      3.28 o 
  -5   3   7       33.16       31.56      3.69 o 
  -4   3   7       12.19        9.63      3.18 o 
  -3   3   7      967.04      908.82     16.96 o 
  -2   3   7       88.00      103.45      3.36 o 
  -1   3   7        1.81        3.54      0.96 o 
   0   3   7      224.51      207.19      3.14 o 
   1   3   7       17.16       16.64      0.92 o 
   2   3   7        1.77        1.42      0.99 o 
   3   3   7      223.04      225.26      3.74 o 
   4   3   7        2.22        2.83      1.26 o 
   5   3   7        0.02        0.89      1.79 o 
   6   3   7        0.16       -1.44      1.83 o 
  -6   4   7        7.88        9.46      4.25 o 
  -5   4   7        1.96        0.97      2.04 o 
  -4   4   7        4.38        2.89      1.42 o 
  -3   4   7      158.17      148.65      4.39 o 
  -2   4   7        4.34        5.89      1.26 o 
  -1   4   7      189.46      172.70      4.79 o 
   0   4   7       34.74       29.22      1.19 o 
   1   4   7      728.83      753.94      8.48 o 
   2   4   7       11.84       12.50      0.94 o 
   3   4   7        1.73        1.37      0.77 o 
   4   4   7      365.38      373.82      7.48 o 
   5   4   7        0.28        1.63      1.24 o 
   6   4   7       23.59       26.62      3.64 o 
  -6   5   7        1.39       -0.12      2.84 o 
  -5   5   7        8.63        7.11      4.10 o 
  -4   5   7       50.71       50.85      5.73 o 
  -3   5   7        1.01        1.06      1.01 o 
  -2   5   7      173.98      172.71      3.70 o 
  -1   5   7       14.93       16.45      0.91 o 
   0   5   7       15.43       17.72      1.14 o 
   1   5   7      108.00       99.65      2.02 o 
   2   5   7        0.08       -0.50      0.73 o 
   3   5   7       13.78       13.04      1.58 o 
   4   5   7       48.54       44.00      2.58 o 
   5   5   7        0.03       -0.05      1.16 o 
   6   5   7        1.90        4.86      3.80 o 
  -6   6   7        4.71       -0.17      3.19 o 
  -5   6   7       22.93       16.17      4.61 o 
  -4   6   7        1.68       -0.25      1.44 o 
  -3   6   7       24.90       22.99      2.00 o 
  -2   6   7        3.69        2.21      0.87 o 
  -1   6   7        0.09       -0.42      0.42 o 
   0   6   7      154.89      147.15      2.37 o 
   1   6   7      230.46      233.68      3.46 o 
   2   6   7       52.24       47.67      2.36 o 
   3   6   7        1.32        0.57      1.34 o 
   4   6   7       10.04       10.11      2.23 o 
   5   6   7       12.63       15.77      2.09 o 
   6   6   7        0.08        2.48      2.17 o 
  -6   7   7        3.76        6.06      4.55 o 
  -5   7   7       33.08       31.00      6.49 o 
  -4   7   7        3.31        2.70      1.10 o 
  -3   7   7       10.04        6.67      1.39 o 
  -2   7   7       35.13       34.51      1.69 o 
  -1   7   7       42.25       44.60      1.44 o 
   0   7   7      129.65      132.44      2.56 o 
   1   7   7       55.92       58.46      1.46 o 
   2   7   7      168.47      159.21      4.10 o 
   3   7   7       61.46       64.13      3.04 o 
   4   7   7        1.83        1.28      1.47 o 
   5   7   7        4.89        2.29      2.71 o 
   6   7   7        0.06        0.05      1.91 o 
  -6   8   7       17.83       17.03      5.73 o 
  -5   8   7        0.41       -0.19      1.94 o 
  -4   8   7        5.04        2.61      1.33 o 
  -3   8   7        1.92       -0.26      1.09 o 
  -2   8   7       61.59       62.92      2.07 o 
  -1   8   7       12.92       14.65      0.98 o 
   0   8   7        1.42        1.39      0.77 o 
   1   8   7        0.25        0.50      0.53 o 
   2   8   7      159.28      156.93      3.85 o 
   3   8   7      105.13      104.30      3.49 o 
   4   8   7       28.07       31.47      2.76 o 
   5   8   7        8.03        7.65      2.02 o 
   6   8   7        0.05        0.29      1.82 o 
  -5   9   7        0.32        1.34      2.40 o 
  -4   9   7        9.49        9.89      2.62 o 
  -3   9   7        0.96        1.59      1.04 o 
  -2   9   7        2.17        3.06      1.05 o 
  -1   9   7        0.99        1.26      0.77 o 
   0   9   7      266.28      274.55      4.67 o 
   1   9   7        9.42        8.18      1.17 o 
   2   9   7        0.11        0.31      1.32 o 
   3   9   7       11.04       10.75      1.63 o 
   4   9   7       54.07       53.59      3.50 o 
   5   9   7       19.33       14.90      2.39 o 
   6   9   7        2.44        5.14      2.23 o 
  -5  10   7        0.12       -0.01      2.32 o 
  -4  10   7        9.77        8.77      2.85 o 
  -3  10   7       74.79       62.06      2.94 o 
  -2  10   7       34.15       27.97      1.99 o 
  -1  10   7       19.39       20.60      1.43 o 
   0  10   7      117.57      117.44      3.05 o 
   1  10   7        5.86        4.04      1.01 o 
   2  10   7       31.16       23.72      2.27 o 
   3  10   7       24.31       25.24      6.01 o 
   4  10   7      177.22      160.61      6.91 o 
   5  10   7        0.56        1.98      2.17 o 
  -5  11   7        4.40        7.11      2.89 o 
  -4  11   7        0.70       -1.37      1.76 o 
  -3  11   7        0.99       -0.30      1.35 o 
  -2  11   7       47.87       40.14      2.22 o 
  -1  11   7       10.34       11.09      1.23 o 
   0  11   7       28.59       27.90      1.74 o 
   1  11   7      257.05      255.61      5.07 o 
   2  11   7        0.14        0.14      1.25 o 
   3  11   7        0.64        0.44      1.42 o 
   4  11   7      149.24      146.33      7.75 o 
   5  11   7        1.17        1.48      2.38 o 
  -4  12   7        0.00        0.91      2.24 o 
  -3  12   7       22.90       25.44      4.94 o 
  -2  12   7       40.54       40.11      2.00 o 
  -1  12   7        0.82        1.22      0.96 o 
   0  12   7       10.34       13.75      1.73 o 
   1  12   7       80.14       83.89      3.61 o 
   2  12   7       32.09       33.30      2.82 o 
   3  12   7        7.34        3.42      1.83 o 
   4  12   7       35.88       33.07      4.02 o 
   5  12   7       34.91       36.70      4.69 o 
  -4  13   7        8.18       13.14      3.46 o 
  -3  13   7        0.32        0.30      2.15 o 
  -2  13   7        0.11       -1.47      1.47 o 
  -1  13   7        2.46        2.87      1.08 o 
   0  13   7       12.51       11.49      1.54 o 
   1  13   7       10.78        8.19      2.18 o 
   2  13   7        9.67        7.34      1.90 o 
   3  13   7       10.10        9.49      3.11 o 
   4  13   7        5.43        3.82      2.52 o 
  -3  14   7        0.85        1.54      2.09 o 
  -2  14   7       17.04       22.08      2.80 o 
  -1  14   7        0.81       -0.87      1.18 o 
   0  14   7       13.44       17.69      1.91 o 
   1  14   7        0.65       -0.09      1.35 o 
   2  14   7       11.64       15.68      2.65 o 
   3  14   7        0.03        0.06      5.17 o 
   4  14   7        0.99        0.99      2.37 o 
  -3  15   7       34.06       41.10      5.01 o 
  -2  15   7        4.74        3.44      1.86 o 
  -1  15   7       14.03       15.30      2.77 o 
   0  15   7        2.58        2.29      1.60 o 
   1  15   7        7.64        6.76      1.96 o 
   2  15   7        0.31        2.90      1.86 o 
   3  15   7        1.65        0.26      2.18 o 
  -2  16   7        0.43        1.61      2.15 o 
  -1  16   7       15.45       18.60      3.12 o 
   0  16   7      105.84      131.96      6.67 o 
   1  16   7        0.19        0.37      1.72 o 
   2  16   7        1.37        2.94      1.93 o 
  -2  -9   8       33.48       29.74      7.06 o 
  -1  -9   8        0.03        3.31      6.07 o 
   0  -9   8       17.22       21.76      3.79 o 
   1  -9   8        1.22        2.44      3.41 o 
  -3  -8   8        0.04        1.68      3.96 o 
  -2  -8   8        8.61        9.50      3.33 o 
  -1  -8   8       21.19       22.11      3.54 o 
   0  -8   8        1.47        4.03      2.38 o 
   1  -8   8        2.02        8.46      3.65 o 
   2  -8   8        0.47        0.57      3.41 o 
  -3  -7   8        2.13        3.15      4.96 o 
  -2  -7   8        2.57        1.67      1.59 o 
  -1  -7   8       36.00       38.39      2.67 o 
   0  -7   8       38.52       43.11      4.13 o 
   1  -7   8       56.65       60.68      5.39 o 
   2  -7   8        0.02       -0.01      2.36 o 
   3  -7   8        1.07       -1.90      1.90 o 
  -4  -6   8       18.42       16.11      3.81 o 
  -3  -6   8        6.31        7.93      2.13 o 
  -2  -6   8        3.56        4.96      1.42 o 
  -1  -6   8        0.71       -0.37      1.15 o 
   0  -6   8       18.75       21.86      2.40 o 
   1  -6   8       13.77       10.45      2.10 o 
   2  -6   8        1.51        1.35      1.91 o 
   3  -6   8       23.78       28.39      3.88 o 
   4  -6   8        0.00        0.15      1.69 o 
  -5  -5   8        7.45        9.99      3.65 o 
  -4  -5   8        2.67        1.31      1.82 o 
  -3  -5   8        9.22        9.96      2.19 o 
  -2  -5   8        1.87        3.26      1.27 o 
  -1  -5   8       59.51       57.76      2.77 o 
   0  -5   8       12.11       13.51      3.23 o 
   1  -5   8        9.86       12.29      2.39 o 
   2  -5   8       19.04       21.52      2.43 o 
   3  -5   8        0.58        1.37      1.62 o 
   4  -5   8        0.67       -0.46      1.64 o 
  -5  -4   8        7.97        6.51      5.91 o 
  -4  -4   8       49.48       56.73      3.80 o 
  -3  -4   8        4.50        2.81      1.75 o 
  -2  -4   8        0.56        0.34      1.05 o 
  -1  -4   8        3.57        3.62      1.20 o 
   0  -4   8      143.21      147.53      3.95 o 
   1  -4   8       26.42       26.34      3.32 o 
   2  -4   8       15.06       19.05      2.18 o 
   3  -4   8        1.47       -0.11      1.10 o 
   4  -4   8        0.36        0.06      1.45 o 
   5  -4   8       14.19       17.95      2.95 o 
  -5  -3   8        5.71        9.17      4.33 o 
  -4  -3   8        3.45        1.97      1.64 o 
  -3  -3   8        5.79       10.74      1.93 o 
  -2  -3   8        0.54        0.98      1.12 o 
  -1  -3   8       27.33       28.11      2.47 o 
   0  -3   8      247.60      229.32      4.82 o 
   1  -3   8      476.57      465.14      6.72 o 
   2  -3   8       10.21        9.93      1.72 o 
   3  -3   8       13.16        8.25      3.17 o 
   4  -3   8       26.21       24.80      2.83 o 
   5  -3   8        7.71       14.28      2.66 o 
  -5  -2   8        4.40        4.54      2.58 o 
  -4  -2   8       34.80       32.60      4.00 o 
  -3  -2   8        2.67        1.87      1.42 o 
  -2  -2   8        0.30        0.14      0.88 o 
  -1  -2   8        0.05       -0.83      0.83 o 
   0  -2   8       32.74       33.63      1.92 o 
   1  -2   8      695.67      668.37      9.24 o 
   2  -2   8      141.28      150.25      4.56 o 
   3  -2   8       15.96       15.82      2.03 o 
   4  -2   8       86.62       73.45      3.71 o 
   5  -2   8        4.65        2.09      2.21 o 
  -6  -1   8        3.71        3.60      2.85 o 
  -5  -1   8        0.00       -0.82      2.01 o 
  -4  -1   8        0.00        1.39      1.97 o 
  -3  -1   8       16.81       20.85      3.05 o 
  -2  -1   8        1.59        3.35      1.31 o 
  -1  -1   8        0.42        1.34      0.82 o 
   0  -1   8        5.69        5.25      1.06 o 
   1  -1   8      526.31      516.60      7.54 o 
   2  -1   8      300.21      299.29      5.30 o 
   3  -1   8        8.58        9.46      2.14 o 
   4  -1   8        7.81        6.23      1.46 o 
   5  -1   8       26.79       29.98      4.67 o 
  -6   0   8        1.78        1.97      3.88 o 
  -5   0   8       39.76       40.13      4.31 o 
  -4   0   8      151.40      145.27      6.57 o 
  -3   0   8       38.09       43.90      3.73 o 
  -2   0   8       11.75       12.95      4.44 o 
  -1   0   8       43.92       45.65      1.94 o 
   0   0   8       50.95       48.23      2.00 o 
   1   0   8        1.20        0.53      0.76 o 
   2   0   8        3.82        5.83      1.07 o 
   3   0   8       67.72       66.87      3.24 o 
   4   0   8       60.39       62.32      2.95 o 
   5   0   8       62.98       61.55      5.06 o 
   6   0   8        0.11        0.13      2.08 o 
  -6   1   8        4.79        5.61      4.25 o 
  -5   1   8        5.50        7.55      2.61 o 
  -4   1   8       31.24       33.23      3.58 o 
  -3   1   8      120.63      130.16     11.18 o 
  -2   1   8       32.38       26.19      2.71 o 
  -1   1   8       54.76       57.51      2.15 o 
   0   1   8        0.74        1.60      0.77 o 
   1   1   8       35.57       31.82      1.38 o 
   2   1   8      464.39      440.02      7.74 o 
   3   1   8        3.55        2.75      1.03 o 
   4   1   8       35.63       36.32      4.26 o 
   5   1   8        1.46        2.66      1.59 o 
   6   1   8        0.78       -0.17      2.02 o 
  -6   2   8       13.99        7.99      4.35 o 
  -5   2   8       28.20       31.05      3.72 o 
  -4   2   8       54.12       52.87      4.10 o 
  -3   2   8      356.36      336.69      9.07 o 
  -2   2   8      128.52      131.27      8.38 o 
  -1   2   8       28.21       39.11      2.33 o 
   0   2   8       94.77       87.05      2.09 o 
   1   2   8       14.58       10.56      1.00 o 
   2   2   8        9.13       10.06      1.60 o 
   3   2   8      202.51      192.12      4.08 o 
   4   2   8       15.19       12.56      4.21 o 
   5   2   8        0.21        0.89      1.61 o 
   6   2   8       16.94        9.94      2.95 o 
  -6   3   8        5.66        9.06      3.40 o 
  -5   3   8        5.67        6.39      2.43 o 
  -4   3   8       44.50       46.18      4.02 o 
  -3   3   8      255.56      242.13     10.13 o 
  -2   3   8        8.31        8.28      1.73 o 
  -1   3   8       23.89       29.71      2.33 o 
   0   3   8        4.83        3.23      0.71 o 
   1   3   8       40.47       50.30      1.64 o 
   2   3   8       75.46       76.52      3.94 o 
   3   3   8       15.48       14.48      1.92 o 
   4   3   8       23.93       26.10      4.07 o 
   5   3   8        0.54        2.67      1.91 o 
   6   3   8        2.03        0.47      2.11 o 
  -6   4   8       20.71       29.25      4.20 o 
  -5   4   8       12.69        9.32      4.57 o 
  -4   4   8       15.95       13.29      2.02 o 
  -3   4   8      157.92      145.25      6.33 o 
  -2   4   8       89.85       80.24      2.74 o 
  -1   4   8        0.66        0.31      0.63 o 
   0   4   8      133.75      145.94      2.80 o 
   1   4   8        0.00        0.74      0.43 o 
   2   4   8        6.55        6.63      1.28 o 
   3   4   8       40.49       39.99      4.21 o 
   4   4   8       11.50        8.63      1.59 o 
   5   4   8        8.04        8.37      2.41 o 
   6   4   8        0.35        0.44      4.34 o 
  -6   5   8        0.04       -0.78      2.91 o 
  -5   5   8        6.53        4.06      2.31 o 
  -4   5   8       41.00       36.82      3.81 o 
  -3   5   8       22.62       21.52      1.81 o 
  -2   5   8      304.55      274.37      9.63 o 
  -1   5   8        7.05        5.94      0.76 o 
   0   5   8       28.23       21.77      1.15 o 
   1   5   8      288.18      303.76      3.74 o 
   2   5   8        0.12       -0.53      0.53 o 
   3   5   8       29.82       33.73      2.20 o 
   4   5   8      225.00      227.13      5.70 o 
   5   5   8        0.53        0.75      1.41 o 
   6   5   8        0.74       -0.03      2.00 o 
  -6   6   8        0.03        5.33      3.94 o 
  -5   6   8        0.38       -2.08      2.21 o 
  -4   6   8       37.49       27.85      3.67 o 
  -3   6   8        1.52        1.88      1.03 o 
  -2   6   8      232.63      223.52      4.47 o 
  -1   6   8        1.83        2.59      1.15 o 
   0   6   8        1.58        2.49      0.72 o 
   1   6   8      196.52      196.74      2.94 o 
   2   6   8      200.10      197.66      3.90 o 
   3   6   8       59.07       49.73      2.69 o 
   4   6   8       11.79       13.78      2.95 o 
   5   6   8        0.20        1.08      1.29 o 
   6   6   8        0.86        2.22      3.46 o 
  -6   7   8        1.80        4.32      3.80 o 
  -5   7   8        0.86        1.38      3.38 o 
  -4   7   8        5.49        2.58      1.48 o 
  -3   7   8       22.00       21.27      2.25 o 
  -2   7   8        0.07       -0.76      0.76 o 
  -1   7   8       61.18       56.18      2.10 o 
   0   7   8       37.11       37.25      1.45 o 
   1   7   8        4.49        6.43      0.63 o 
   2   7   8       64.46       68.60      2.88 o 
   3   7   8        1.08        2.33      1.15 o 
   4   7   8       40.63       30.70      3.24 o 
   5   7   8      171.92      164.88      6.83 o 
   6   7   8        2.18        2.61      3.20 o 
  -5   8   8        0.98        0.26      3.68 o 
  -4   8   8        0.45        1.53      1.42 o 
  -3   8   8        0.29       -0.48      1.01 o 
  -2   8   8        7.35        7.34      1.14 o 
  -1   8   8       15.59       16.74      1.08 o 
   0   8   8       18.00       17.80      1.16 o 
   1   8   8        3.41        2.82      0.63 o 
   2   8   8      126.93      120.75      3.41 o 
   3   8   8       30.88       30.13      2.13 o 
   4   8   8        1.92        4.68      1.91 o 
   5   8   8       12.08       15.74      2.52 o 
   6   8   8        5.10        5.78      2.23 o 
  -5   9   8       12.41        9.58      4.38 o 
  -4   9   8        0.73       -0.16      2.96 o 
  -3   9   8      122.13      101.37      6.49 o 
  -2   9   8        1.64        1.58      1.25 o 
  -1   9   8        6.14        7.08      0.90 o 
   0   9   8      157.85      166.22      3.49 o 
   1   9   8        4.23        6.79      1.14 o 
   2   9   8       22.13       24.19      2.20 o 
   3   9   8        0.95       -0.05      1.37 o 
   4   9   8        2.54        1.07      1.46 o 
   5   9   8        0.88        1.54      1.94 o 
   6   9   8        3.54        4.01      2.16 o 
  -5  10   8        0.13       -0.02      2.42 o 
  -4  10   8        6.12        2.01      2.09 o 
  -3  10   8        1.42       -0.83      0.85 o 
  -2  10   8        8.69        8.30      1.40 o 
  -1  10   8        5.11        4.73      0.85 o 
   0  10   8      170.64      187.18      4.54 o 
   1  10   8        0.81        0.28      1.09 o 
   2  10   8       19.45       15.95      3.20 o 
   3  10   8        8.98        8.90      1.89 o 
   4  10   8        1.37        1.14      1.62 o 
   5  10   8        3.32        2.56      1.85 o 
  -5  11   8        0.08        0.18      2.21 o 
  -4  11   8       26.28       34.98      5.17 o 
  -3  11   8       11.60       10.72      2.15 o 
  -2  11   8       79.38       75.04      3.24 o 
  -1  11   8        1.06       -0.74      0.78 o 
   0  11   8       38.28       36.25      2.64 o 
   1  11   8      105.48      109.27      3.98 o 
   2  11   8        1.98        0.73      1.23 o 
   3  11   8       73.08       68.77      3.86 o 
   4  11   8       66.55       59.83      4.76 o 
   5  11   8       50.10       68.43      5.45 o 
  -4  12   8        1.80        0.64      2.32 o 
  -3  12   8        0.22       -0.73      1.69 o 
  -2  12   8       18.92       18.32      1.96 o 
  -1  12   8        0.85        0.18      0.85 o 
   0  12   8        2.13        3.19      1.06 o 
   1  12   8       50.47       50.95      3.08 o 
   2  12   8        1.57        2.26      1.59 o 
   3  12   8        9.98       10.79      2.16 o 
   4  12   8       73.80       69.06      5.16 o 
   5  12   8        7.72        5.04      2.82 o 
  -4  13   8        5.52        4.10      2.68 o 
  -3  13   8        0.09        0.99      2.26 o 
  -2  13   8       47.34       46.61      3.42 o 
  -1  13   8        0.00       -0.82      0.91 o 
   0  13   8        5.79        7.05      1.34 o 
   1  13   8        8.24        5.05      1.57 o 
   2  13   8        0.44        0.26      1.45 o 
   3  13   8        5.41        7.81      2.07 o 
   4  13   8        0.70       -0.67      4.75 o 
  -3  14   8        0.09        1.52      3.48 o 
  -2  14   8        0.06       -0.49      1.96 o 
  -1  14   8       41.92       46.56      2.35 o 
   0  14   8        3.64        1.42      1.37 o 
   1  14   8        7.11        8.06      1.83 o 
   2  14   8        1.68       -0.17      1.56 o 
   3  14   8        1.84        1.00      1.67 o 
   4  14   8        1.14        4.23      2.74 o 
  -3  15   8        0.98        0.60      2.46 o 
  -2  15   8        8.23        4.83      5.09 o 
  -1  15   8        2.55       -0.26      1.34 o 
   0  15   8       48.78       53.39      3.39 o 
   1  15   8       15.66       20.96      2.63 o 
   2  15   8       14.01       15.32      2.46 o 
   3  15   8        9.88        9.91      3.00 o 
  -2  16   8        0.02       -0.42      1.85 o 
  -1  16   8        0.87       -0.35      1.44 o 
   0  16   8        1.48        0.58      1.67 o 
   1  16   8       10.31       10.94      2.31 o 
   2  16   8        5.10        1.79      1.94 o 
  -2  -8   9       24.46       30.37      4.63 o 
  -1  -8   9        7.84        9.90      5.71 o 
   0  -8   9       10.49        7.84      2.91 o 
   1  -8   9        1.31        3.91      3.36 o 
  -3  -7   9        0.21        2.55      2.85 o 
  -2  -7   9        3.46        4.72      2.04 o 
  -1  -7   9       17.79       16.83      4.69 o 
   0  -7   9       31.85       31.16      6.07 o 
   1  -7   9        5.22        3.58      2.41 o 
   2  -7   9       20.75       30.69      6.07 o 
  -3  -6   9        5.67        3.56      1.97 o 
  -2  -6   9        0.00        1.32      1.78 o 
  -1  -6   9       18.81       21.12      2.23 o 
   0  -6   9        1.65        1.63      2.06 o 
   1  -6   9        2.58        4.07      2.32 o 
   2  -6   9        7.25        2.97      3.07 o 
   3  -6   9        1.98        2.86      3.65 o 
  -4  -5   9       22.44       15.14      2.69 o 
  -3  -5   9        0.09       -0.76      1.56 o 
  -2  -5   9        4.22        7.05      1.91 o 
  -1  -5   9       10.16       11.28      1.67 o 
   0  -5   9       27.14       22.86      2.48 o 
   1  -5   9       25.45       22.38      6.10 o 
   2  -5   9        0.61        3.69      1.74 o 
   3  -5   9        6.37        4.16      3.61 o 
   4  -5   9        0.02        3.63      1.96 o 
  -4  -4   9       11.69       14.27      2.60 o 
  -3  -4   9        9.20        9.11      2.11 o 
  -2  -4   9       24.43       26.60      4.73 o 
  -1  -4   9        9.73       11.65      1.59 o 
   0  -4   9        1.15        1.10      1.10 o 
   1  -4   9       76.62       79.47      6.71 o 
   2  -4   9        0.96        1.97      1.58 o 
   3  -4   9        3.09        7.68      3.61 o 
   4  -4   9        6.61        3.66      1.98 o 
  -5  -3   9        0.09       -0.55      1.94 o 
  -4  -3   9       10.64       15.32      2.61 o 
  -3  -3   9       33.03       27.14      2.74 o 
  -2  -3   9       11.82       11.72      2.55 o 
  -1  -3   9        0.44        0.21      1.00 o 
   0  -3   9       86.12       83.98      3.08 o 
   1  -3   9       38.55       37.98      4.43 o 
   2  -3   9       30.42       35.33      5.69 o 
   3  -3   9        8.12        6.21      2.32 o 
   4  -3   9       38.46       49.24      5.01 o 
  -5  -2   9       14.23       13.81      3.60 o 
  -4  -2   9       15.94       18.89      2.59 o 
  -3  -2   9       14.39       14.24      3.10 o 
  -2  -2   9       26.57       25.37      3.28 o 
  -1  -2   9        0.07        0.78      1.04 o 
   0  -2   9       92.95       85.05      5.86 o 
   1  -2   9      376.53      356.06      6.38 o 
   2  -2   9        4.57        2.01      1.33 o 
   3  -2   9       57.96       58.77      3.45 o 
   4  -2   9       76.29       87.67      6.76 o 
   5  -2   9        9.93        7.16      4.50 o 
  -5  -1   9       21.63       23.56      4.36 o 
  -4  -1   9       64.54       72.63     10.63 o 
  -3  -1   9       49.99       44.45      3.05 o 
  -2  -1   9       19.26       14.62      1.97 o 
  -1  -1   9        3.35        1.70      0.97 o 
   0  -1   9       28.41       25.65      2.00 o 
   1  -1   9        2.34        2.21      1.05 o 
   2  -1   9       10.04        8.37      2.51 o 
   3  -1   9       14.69       13.41      2.98 o 
   4  -1   9        0.07        1.60      1.30 o 
   5  -1   9        1.48       -0.25      1.97 o 
  -5   0   9        0.29        2.33      2.38 o 
  -4   0   9       43.19       42.00      4.23 o 
  -3   0   9       64.32       65.53      4.60 o 
  -2   0   9       24.38       24.71      2.93 o 
  -1   0   9        1.02        0.23      0.88 o 
   0   0   9        1.87        1.09      0.92 o 
   1   0   9       59.83       52.40      2.29 o 
   2   0   9      629.74      613.59     10.16 o 
   3   0   9      122.57      120.63      4.33 o 
   4   0   9      111.94      118.93      5.81 o 
   5   0   9        0.13        0.13      1.98 o 
  -6   1   9        0.18       -0.39      3.46 o 
  -5   1   9        0.38        0.42      2.03 o 
  -4   1   9        4.33        6.11      2.30 o 
  -3   1   9        9.70        8.34      2.27 o 
  -2   1   9        0.47       -0.09      1.34 o 
  -1   1   9       16.92       16.06      1.37 o 
   0   1   9       10.84       13.46      1.32 o 
   1   1   9       11.49       10.29      1.28 o 
   2   1   9      396.57      372.28      7.21 o 
   3   1   9       10.19       11.44      2.25 o 
   4   1   9        5.97        7.73      1.93 o 
   5   1   9       28.50       24.40      2.82 o 
  -6   2   9        0.30        1.54      3.55 o 
  -5   2   9        0.57        2.70      2.17 o 
  -4   2   9       28.45       28.88      3.47 o 
  -3   2   9       23.31       23.46      2.91 o 
  -2   2   9        0.25        0.47      1.39 o 
  -1   2   9        6.72        5.98      1.05 o 
   0   2   9        0.76       -0.71      0.71 o 
   1   2   9       26.96       26.15      1.31 o 
   2   2   9        0.73       -0.45      0.84 o 
   3   2   9       99.66       96.83      3.58 o 
   4   2   9        0.38        1.03      1.27 o 
   5   2   9       10.10       10.19      2.75 o 
   6   2   9        5.27       10.72      2.98 o 
  -6   3   9        1.22        1.49      3.96 o 
  -5   3   9        1.57        1.34      2.91 o 
  -4   3   9        2.58        3.68      1.97 o 
  -3   3   9      377.78      358.72     14.03 o 
  -2   3   9       74.29       69.74      8.94 o 
  -1   3   9       48.11       45.72      2.31 o 
   0   3   9       34.09       37.29      1.73 o 
   1   3   9      184.34      178.33      3.12 o 
   2   3   9      148.09      136.07      4.14 o 
   3   3   9        0.30        2.40      1.50 o 
   4   3   9       36.89       34.63      7.50 o 
   5   3   9       20.33       21.92      3.29 o 
   6   3   9       22.45       20.46      4.23 o 
  -6   4   9       13.66       10.40      3.84 o 
  -5   4   9        1.57        1.40      2.10 o 
  -4   4   9        1.56        0.72      1.32 o 
  -3   4   9      259.02      241.76      6.09 o 
  -2   4   9      354.18      317.96      8.10 o 
  -1   4   9       48.25       45.30      4.75 o 
   0   4   9       78.51       79.30      2.24 o 
   1   4   9      148.06      155.99      3.06 o 
   2   4   9       88.53       85.55      4.17 o 
   3   4   9       72.76       74.59      3.86 o 
   4   4   9        5.95        4.81      2.80 o 
   5   4   9       35.41       30.00      4.10 o 
   6   4   9        0.21        2.01      2.27 o 
  -6   5   9        0.89        3.40      2.86 o 
  -5   5   9        0.00       -0.34      2.03 o 
  -4   5   9       15.58       16.56      6.02 o 
  -3   5   9        0.10        0.61      1.18 o 
  -2   5   9      785.33      751.94     10.86 o 
  -1   5   9      406.18      357.33      6.84 o 
   0   5   9      267.59      267.15      4.09 o 
   1   5   9      182.61      180.82      3.83 o 
   2   5   9        8.46        8.82      1.35 o 
   3   5   9       41.97       46.58      2.54 o 
   4   5   9      124.51      117.25      5.23 o 
   5   5   9        2.57        3.21      2.04 o 
   6   5   9        3.26        6.46      2.66 o 
  -6   6   9        0.77       -2.71      2.71 o 
  -5   6   9        3.81        3.89      2.26 o 
  -4   6   9        0.50       -0.51      1.64 o 
  -3   6   9        3.62        3.84      1.27 o 
  -2   6   9      510.63      477.98      8.93 o 
  -1   6   9       23.89       25.58      1.64 o 
   0   6   9        2.73        1.70      0.71 o 
   1   6   9        9.78        9.99      0.88 o 
   2   6   9       58.43       60.55      1.94 o 
   3   6   9        0.21        0.46      1.55 o 
   4   6   9       17.15       13.97      2.40 o 
   5   6   9       36.58       34.19      3.68 o 
   6   6   9        0.84        0.36      3.48 o 
  -5   7   9        1.25        3.39      2.45 o 
  -4   7   9       13.46        9.02      2.01 o 
  -3   7   9       56.26       52.11      3.17 o 
  -2   7   9        5.28        4.70      1.12 o 
  -1   7   9        4.20        3.29      0.98 o 
   0   7   9       84.89       77.29      1.75 o 
   1   7   9       53.71       56.60      2.00 o 
   2   7   9       37.05       47.93      2.78 o 
   3   7   9       26.74       20.91      3.07 o 
   4   7   9        5.37        5.88      2.07 o 
   5   7   9        6.71        8.33      2.43 o 
   6   7   9        8.37        8.60      4.65 o 
  -5   8   9        6.27       10.48      4.35 o 
  -4   8   9       13.47       12.04      2.46 o 
  -3   8   9       21.44       16.48      2.07 o 
  -2   8   9       44.48       43.58      2.49 o 
  -1   8   9      399.56      391.04      6.54 o 
   0   8   9        6.44        6.57      0.94 o 
   1   8   9       25.60       23.64      1.32 o 
   2   8   9        0.79       -0.35      0.87 o 
   3   8   9        1.51        4.06      1.33 o 
   4   8   9       29.91       24.40      3.03 o 
   5   8   9       61.47       60.66      4.67 o 
  -5   9   9        2.15        7.96      4.75 o 
  -4   9   9       16.78       15.25      2.38 o 
  -3   9   9       31.53       30.02      2.39 o 
  -2   9   9        1.79        0.10      0.96 o 
  -1   9   9       36.88       37.43      1.77 o 
   0   9   9       68.57       68.36      2.39 o 
   1   9   9       35.24       34.15      1.91 o 
   2   9   9        1.27        2.42      1.01 o 
   3   9   9       40.68       38.65      2.45 o 
   4   9   9       10.36        9.63      1.97 o 
   5   9   9       46.32       48.36      6.22 o 
  -5  10   9        2.45        2.19      2.46 o 
  -4  10   9        1.77        5.08      2.84 o 
  -3  10   9       25.16       18.89      2.05 o 
  -2  10   9       19.14       18.97      1.88 o 
  -1  10   9       14.54       15.71      1.37 o 
   0  10   9       18.09       20.99      1.90 o 
   1  10   9        0.69        1.44      1.37 o 
   2  10   9        0.01        1.81      1.22 o 
   3  10   9        6.86        7.03      1.48 o 
   4  10   9        0.02       -1.33      1.33 o 
   5  10   9       21.73       23.08      3.05 o 
  -5  11   9        0.12       -1.16      2.41 o 
  -4  11   9        1.39        3.22      2.34 o 
  -3  11   9        9.02        9.12      2.11 o 
  -2  11   9        1.21        2.00      1.18 o 
  -1  11   9        0.07       -0.26      0.94 o 
   0  11   9        4.08        5.80      1.15 o 
   1  11   9        8.26        6.25      2.39 o 
   2  11   9        1.27        2.62      1.40 o 
   3  11   9        1.22        1.82      1.41 o 
   4  11   9       16.28       13.18      2.71 o 
   5  11   9        2.38        1.19      1.87 o 
  -4  12   9        3.32        1.71      2.86 o 
  -3  12   9        1.12       -1.35      1.99 o 
  -2  12   9       84.73       74.55      8.20 o 
  -1  12   9        0.79        0.86      1.23 o 
   0  12   9       11.25        7.06      2.06 o 
   1  12   9      206.88      220.64      6.84 o 
   2  12   9        2.86        2.08      1.47 o 
   3  12   9       16.88       22.26      2.66 o 
   4  12   9        2.39        5.31      2.36 o 
   5  12   9       28.90       24.06      3.90 o 
  -4  13   9        1.78        1.85      5.75 o 
  -3  13   9        0.78       -1.53      1.88 o 
  -2  13   9        8.84        8.19      1.60 o 
  -1  13   9        2.56        2.33      1.34 o 
   0  13   9        7.70        6.67      1.73 o 
   1  13   9       45.74       45.14      4.24 o 
   2  13   9        2.48        0.00      1.38 o 
   3  13   9       18.33       22.49      3.41 o 
   4  13   9       39.89       30.90      3.99 o 
  -3  14   9        9.26       10.28      3.13 o 
  -2  14   9        2.09        2.10      2.77 o 
  -1  14   9       17.72       17.19      2.80 o 
   0  14   9        3.24        2.94      1.51 o 
   1  14   9        0.86        1.63      1.51 o 
   2  14   9       80.67       74.22      4.37 o 
   3  14   9        3.67        2.07      2.76 o 
   4  14   9       15.01       15.01      7.22 o 
  -3  15   9        0.00        1.71      2.47 o 
  -2  15   9        0.73        3.54      2.78 o 
  -1  15   9       15.00       17.69      2.61 o 
   0  15   9        0.15        1.24      1.48 o 
   1  15   9        2.10        0.60      1.63 o 
   2  15   9        2.53       -0.14      1.55 o 
   3  15   9        8.35        5.76      3.24 o 
  -2  16   9        0.31        1.78      2.34 o 
  -1  16   9       16.20       19.02      3.43 o 
   0  16   9        2.02       -0.47      1.55 o 
   1  16   9        5.16        7.68      2.11 o 
   2  16   9        0.19        1.27      2.28 o 
  -1  -7  10       58.30       66.34      5.35 o 
   0  -7  10        0.14        0.98      2.35 o 
   1  -7  10       10.32       12.90      3.26 o 
  -3  -6  10        5.84        8.02      2.43 o 
  -2  -6  10        2.41        4.20      2.13 o 
  -1  -6  10        6.86        6.03      2.01 o 
   0  -6  10       24.22       24.36      3.74 o 
   1  -6  10        2.40        1.35      2.57 o 
   2  -6  10       47.26       43.84      6.58 o 
  -3  -5  10       18.55       24.73      3.89 o 
  -2  -5  10        4.55        5.71      2.06 o 
  -1  -5  10       77.97       89.55      3.87 o 
   0  -5  10       73.76       70.40      3.93 o 
   1  -5  10        0.86       -1.58      1.79 o 
   2  -5  10       13.27       18.30      3.42 o 
   3  -5  10        6.05       14.84      5.10 o 
  -4  -4  10       14.87       14.68      2.81 o 
  -3  -4  10       15.95       17.38      2.65 o 
  -2  -4  10        0.04       -0.33      1.51 o 
  -1  -4  10        1.08        2.18      1.24 o 
   0  -4  10        0.48        2.32      1.28 o 
   1  -4  10       17.98       18.03      2.96 o 
   2  -4  10        1.22        3.74      2.26 o 
   3  -4  10       30.01       39.37      6.48 o 
  -4  -3  10       47.04       59.67      5.81 o 
  -3  -3  10       12.66       13.41      2.40 o 
  -2  -3  10        1.16        2.47      1.59 o 
  -1  -3  10        1.33        0.17      1.16 o 
   0  -3  10       25.32       28.14      2.20 o 
   1  -3  10       36.44       39.28      2.98 o 
   2  -3  10        0.02       -0.91      2.21 o 
   3  -3  10       12.79        9.68      4.25 o 
   4  -3  10       25.89       16.14      3.17 o 
  -5  -2  10       54.50       54.16      4.23 o 
  -4  -2  10       29.28       30.40      3.16 o 
  -3  -2  10      101.85      104.39      4.56 o 
  -2  -2  10       61.24       59.70      3.71 o 
  -1  -2  10        2.57        1.62      1.13 o 
   0  -2  10       20.67       19.66      1.86 o 
   1  -2  10       30.38       30.95      2.80 o 
   2  -2  10       37.83       37.09      3.63 o 
   3  -2  10        1.05       -1.08      1.74 o 
   4  -2  10       11.05       17.08      3.45 o 
  -5  -1  10        4.74        3.04      2.70 o 
  -4  -1  10        8.05       13.36      2.45 o 
  -3  -1  10       19.35       24.16      2.62 o 
  -2  -1  10       17.93       13.46      3.43 o 
  -1  -1  10        0.91        1.54      1.04 o 
   0  -1  10       12.61        8.37      1.36 o 
   1  -1  10       64.77       64.23      2.80 o 
   2  -1  10      144.14      138.70      8.59 o 
   3  -1  10       87.21       89.06      5.12 o 
   4  -1  10        0.82       -1.19      1.48 o 
   5  -1  10       10.05       11.02      3.18 o 
  -5   0  10       14.54       21.81      3.86 o 
  -4   0  10        7.80        8.71      3.38 o 
  -3   0  10       10.68       14.21      2.21 o 
  -2   0  10      110.14       90.66      3.82 o 
  -1   0  10      112.73       95.90      5.11 o 
   0   0  10        8.86        7.66      2.35 o 
   1   0  10      414.32      392.45      6.74 o 
   2   0  10       11.16        7.51      1.66 o 
   3   0  10       26.69       28.18      3.20 o 
   4   0  10        0.63       -1.01      1.61 o 
   5   0  10        1.98        3.42      2.56 o 
  -5   1  10        6.94        6.34      2.80 o 
  -4   1  10       47.93       57.11      4.75 o 
  -3   1  10       29.64       30.54      3.51 o 
  -2   1  10        9.14       10.33      1.70 o 
  -1   1  10       51.48       41.41      2.81 o 
   0   1  10        0.23       -0.04      0.94 o 
   1   1  10       96.27       96.10      3.05 o 
   2   1  10     1250.50     1250.49     17.57 o 
   3   1  10      148.15      148.02      6.22 o 
   4   1  10        0.97        1.83      2.27 o 
   5   1  10       56.17       51.51      5.07 o 
  -5   2  10        0.82        1.22      2.23 o 
  -4   2  10       34.62       40.05      4.27 o 
  -3   2  10       58.33       64.67      4.78 o 
  -2   2  10      113.02      108.19      5.05 o 
  -1   2  10        9.08        3.80      1.21 o 
   0   2  10       74.52       70.66      2.49 o 
   1   2  10       35.32       37.56      2.01 o 
   2   2  10      161.51      157.68      4.00 o 
   3   2  10        5.30        5.63      1.55 o 
   4   2  10        7.74       10.60      2.52 o 
   5   2  10        2.01        2.22      1.75 o 
  -5   3  10       13.43       11.74      4.51 o 
  -4   3  10        3.57        2.41      1.88 o 
  -3   3  10       37.70       38.38      3.41 o 
  -2   3  10      159.15      135.98      5.52 o 
  -1   3  10        8.74        9.01      1.54 o 
   0   3  10       42.76       38.69      1.91 o 
   1   3  10      233.53      240.52      4.69 o 
   2   3  10       93.42       87.26      5.43 o 
   3   3  10      643.27      647.21     11.06 o 
   4   3  10       12.78       16.80      4.02 o 
   5   3  10       53.40       62.67      4.97 o 
  -5   4  10        1.35        2.23      3.28 o 
  -4   4  10        1.08        1.05      1.77 o 
  -3   4  10       40.79       44.92      5.04 o 
  -2   4  10       51.49       55.13      3.59 o 
  -1   4  10       18.06       19.22      1.86 o 
   0   4  10      199.79      186.84      3.90 o 
   1   4  10      201.83      183.10      4.82 o 
   2   4  10        0.06        0.17      0.90 o 
   3   4  10       11.62       10.00      2.07 o 
   4   4  10       32.92       26.62      2.96 o 
   5   4  10       17.80       26.59      6.03 o 
  -5   5  10        7.82       10.12      3.39 o 
  -4   5  10        0.38       -0.59      1.67 o 
  -3   5  10      119.45      125.87      4.43 o 
  -2   5  10      263.53      255.97     10.24 o 
  -1   5  10       14.12       17.12      1.88 o 
   0   5  10      250.58      251.58      4.11 o 
   1   5  10       74.37       63.16      2.05 o 
   2   5  10        3.77        2.75      1.17 o 
   3   5  10       19.81       20.19      2.88 o 
   4   5  10        1.45        0.49      3.01 o 
   5   5  10        1.59        5.03      3.61 o 
  -5   6  10        8.14        6.64      2.66 o 
  -4   6  10        9.67        9.73      2.51 o 
  -3   6  10       22.77       20.83      1.95 o 
  -2   6  10      437.69      419.16     10.17 o 
  -1   6  10       45.01       47.72      2.59 o 
   0   6  10      196.61      188.44      3.47 o 
   1   6  10        2.29        2.51      0.81 o 
   2   6  10        7.43        2.38      3.07 o 
   3   6  10       52.29       48.27      2.72 o 
   4   6  10        1.24       -0.60      1.42 o 
   5   6  10        3.93        1.78      2.02 o 
  -5   7  10        4.56        5.50      2.62 o 
  -4   7  10        1.82       -0.33      1.75 o 
  -3   7  10        2.79        3.12      1.48 o 
  -2   7  10      133.64      127.39      4.38 o 
  -1   7  10      478.80      474.71      7.33 o 
   0   7  10      153.66      147.65      2.73 o 
   1   7  10      116.78      111.82      3.98 o 
   2   7  10      103.44       98.27      2.90 o 
   3   7  10       63.75       65.48      3.19 o 
   4   7  10        7.52       12.03      2.50 o 
   5   7  10       61.35       61.98      4.61 o 
  -5   8  10        3.20        4.48      3.78 o 
  -4   8  10        0.09        0.21      2.13 o 
  -3   8  10       40.61       38.08      3.06 o 
  -2   8  10       31.22       31.46      2.02 o 
  -1   8  10      718.28      719.99      9.35 o 
   0   8  10       66.03       65.65      2.15 o 
   1   8  10       55.67       51.92      1.90 o 
   2   8  10      160.83      142.57      5.27 o 
   3   8  10       10.44        8.25      1.61 o 
   4   8  10       58.27       60.89      3.46 o 
   5   8  10        1.48        1.29      1.90 o 
  -5   9  10        0.34       -1.84      3.26 o 
  -4   9  10        2.98        2.85      1.73 o 
  -3   9  10        1.49        0.37      1.12 o 
  -2   9  10        1.27        0.18      1.03 o 
  -1   9  10      108.93      108.77      3.37 o 
   0   9  10       64.84       67.75      2.55 o 
   1   9  10       18.31       18.59      1.36 o 
   2   9  10       12.75       13.89      1.65 o 
   3   9  10       26.87       21.24      2.01 o 
   4   9  10        5.71        5.99      1.57 o 
   5   9  10        0.03       -0.26      1.69 o 
  -5  10  10        5.05       12.24      3.53 o 
  -4  10  10        0.00        1.38      1.63 o 
  -3  10  10        9.52       13.76      1.94 o 
  -2  10  10      102.62       97.26      3.55 o 
  -1  10  10       49.63       48.78      2.23 o 
   0  10  10       49.35       47.33      3.02 o 
   1  10  10       75.55       60.38      3.74 o 
   2  10  10       45.09       42.70      2.44 o 
   3  10  10      102.72      106.86      3.77 o 
   4  10  10       22.86       25.58      2.95 o 
   5  10  10        9.18       12.78      2.43 o 
  -4  11  10       15.38       17.83      3.70 o 
  -3  11  10       19.12       17.86      3.02 o 
  -2  11  10       32.94       31.46      2.36 o 
  -1  11  10       57.42       58.48      3.83 o 
   0  11  10      138.55      144.66      4.47 o 
   1  11  10        7.21        9.96      2.08 o 
   2  11  10       14.10       13.75      2.01 o 
   3  11  10        0.05        0.66      1.39 o 
   4  11  10        1.22        2.54      1.46 o 
   5  11  10        0.28        0.96      1.74 o 
  -4  12  10       24.62       26.73      4.27 o 
  -3  12  10       40.93       38.81      4.01 o 
  -2  12  10        1.25       -0.87      1.16 o 
  -1  12  10       17.64       26.33      2.42 o 
   0  12  10       21.20       22.38      2.63 o 
   1  12  10      138.62      124.08      4.45 o 
   2  12  10        7.81        9.52      1.88 o 
   3  12  10       17.57       22.74      3.36 o 
   4  12  10       21.44       28.22      3.30 o 
  -4  13  10        6.55        6.66      2.96 o 
  -3  13  10        0.04        0.62      2.28 o 
  -2  13  10        7.64        5.75      1.70 o 
  -1  13  10       28.20       26.65      3.16 o 
   0  13  10        4.49        6.37      1.61 o 
   1  13  10        1.65       -1.22      1.22 o 
   2  13  10       18.89       20.67      2.49 o 
   3  13  10        1.16        0.67      1.55 o 
   4  13  10       24.08       24.38      6.33 o 
  -3  14  10        4.08        3.14      2.68 o 
  -2  14  10        4.19        0.81      2.99 o 
  -1  14  10        0.68        0.89      1.57 o 
   0  14  10        5.03        4.02      1.53 o 
   1  14  10        0.16        1.98      1.55 o 
   2  14  10       28.42       26.03      2.89 o 
   3  14  10       15.70       16.41      2.62 o 
  -2  15  10        0.01        0.04      2.91 o 
  -1  15  10       17.47       14.54      2.96 o 
   0  15  10        9.73       12.30      2.08 o 
   1  15  10        5.42        5.80      2.09 o 
   2  15  10      102.72      106.70      5.00 o 
   3  15  10        0.01       -0.71      1.62 o 
  -1  16  10        2.18       -0.38      3.94 o 
   0  16  10        3.20        4.00      2.03 o 
   1  16  10        0.16       -1.54      1.54 o 
   2  16  10       46.14       56.32      5.56 o 
  -1  -6  11       14.06       13.79      7.28 o 
   0  -6  11        0.96       -0.60      2.32 o 
   1  -6  11        2.97        2.88      2.64 o 
  -2  -5  11       12.57       10.19      3.17 o 
  -1  -5  11       29.47       36.45      3.40 o 
   0  -5  11        1.87        0.59      1.74 o 
   1  -5  11       18.64       16.75      3.39 o 
   2  -5  11        1.27       -0.08      2.40 o 
  -3  -4  11        7.12        9.64      3.94 o 
  -2  -4  11       11.54       13.47      3.75 o 
  -1  -4  11       28.29       31.77      3.09 o 
   0  -4  11       13.56       18.83      2.58 o 
   1  -4  11       20.96       20.78      4.05 o 
   2  -4  11        0.89        0.17      2.24 o 
   3  -4  11        7.81        7.10      4.13 o 
  -4  -3  11       11.27        7.66      2.49 o 
  -3  -3  11        4.53        3.15      2.85 o 
  -2  -3  11        8.82       10.19      2.24 o 
  -1  -3  11        0.37        2.50      1.54 o 
   0  -3  11       12.46        8.65      1.80 o 
   1  -3  11       27.61       28.08      5.70 o 
   2  -3  11       38.83       42.62      4.26 o 
   3  -3  11       37.56       41.78     13.93 o 
  -4  -2  11       29.22       35.43      3.61 o 
  -3  -2  11        5.12        7.14      2.41 o 
  -2  -2  11        1.02        3.62      1.71 o 
  -1  -2  11       60.29       52.55      3.38 o 
   0  -2  11        1.25       -0.04      1.10 o 
   1  -2  11        4.93        2.18      1.63 o 
   2  -2  11        1.43        1.29      1.85 o 
   3  -2  11        1.75        1.73      2.09 o 
   4  -2  11       12.50       17.42      5.23 o 
  -4  -1  11        3.36       -0.97      1.77 o 
  -3  -1  11        7.20        3.99      2.30 o 
  -2  -1  11       40.74       33.75      2.91 o 
  -1  -1  11        0.27        1.34      1.36 o 
   0  -1  11        0.34        0.29      1.10 o 
   1  -1  11        0.11        0.70      1.05 o 
   2  -1  11        2.36        3.52      2.13 o 
   3  -1  11        0.10        2.42      2.07 o 
   4  -1  11       27.36       35.58      5.33 o 
  -5   0  11       63.02       74.81      6.35 o 
  -4   0  11       66.74       83.13      6.67 o 
  -3   0  11        4.01        3.43      1.73 o 
  -2   0  11       39.34       28.90      2.64 o 
  -1   0  11       64.59       59.87      3.27 o 
   0   0  11       20.56       19.15      1.86 o 
   1   0  11        0.01        1.11      1.04 o 
   2   0  11       10.04       13.19      3.01 o 
   3   0  11       20.81       18.34      3.58 o 
   4   0  11        2.73        0.92      3.49 o 
  -5   1  11        4.42        7.31      2.99 o 
  -4   1  11       29.17       29.51      5.29 o 
  -3   1  11      124.09      125.66      6.58 o 
  -2   1  11        7.80        7.44      1.71 o 
  -1   1  11      155.03      131.24      4.51 o 
   0   1  11        1.94        1.08      0.96 o 
   1   1  11       71.92       66.85      2.78 o 
   2   1  11       43.93       45.91      3.58 o 
   3   1  11        8.83       10.76      2.96 o 
   4   1  11        0.14       -0.97      1.84 o 
   5   1  11        2.87        4.78      5.32 o 
  -5   2  11        5.80        6.10      2.71 o 
  -4   2  11       36.43       47.25      4.62 o 
  -3   2  11       96.85       82.87      5.17 o 
  -2   2  11        3.92        2.64      1.34 o 
  -1   2  11       13.15        9.84      1.62 o 
   0   2  11        1.25        1.14      0.88 o 
   1   2  11      141.83      139.19      3.77 o 
   2   2  11        0.03       -0.57      0.96 o 
   3   2  11       24.14       20.65      4.21 o 
   4   2  11        3.23        4.00      2.20 o 
   5   2  11       23.33       23.31      3.72 o 
  -5   3  11        0.01        0.33      3.35 o 
  -4   3  11        9.44       11.14      2.79 o 
  -3   3  11        8.80       11.00      3.13 o 
  -2   3  11       28.40       27.47      2.35 o 
  -1   3  11       25.28       23.59      3.59 o 
   0   3  11      107.91       88.23      3.39 o 
   1   3  11        2.35        3.39      1.11 o 
   2   3  11      221.73      218.40      4.89 o 
   3   3  11       24.69       28.29      2.87 o 
   4   3  11        0.05        1.54      2.99 o 
   5   3  11        0.16        0.97      2.10 o 
  -5   4  11        3.81        5.12      3.93 o 
  -4   4  11        5.13        8.92      2.41 o 
  -3   4  11       77.98       93.52      5.01 o 
  -2   4  11        0.04        1.05      2.21 o 
  -1   4  11       20.02       20.29      2.00 o 
   0   4  11      202.80      206.30      4.28 o 
   1   4  11      126.42      120.81      4.46 o 
   2   4  11       20.05       19.57      2.22 o 
   3   4  11      194.80      189.03      5.43 o 
   4   4  11       40.59       38.25      3.87 o 
   5   4  11        1.03        2.92      3.17 o 
  -5   5  11       27.81       35.41      6.15 o 
  -4   5  11        8.01        7.09      3.62 o 
  -3   5  11       45.05       39.45      3.49 o 
  -2   5  11       91.12       92.28      8.30 o 
  -1   5  11      166.86      166.87      4.12 o 
   0   5  11       16.39       12.52      1.24 o 
   1   5  11        5.87        4.74      1.15 o 
   2   5  11       11.00       11.69      1.45 o 
   3   5  11       17.41       21.74      5.41 o 
   4   5  11       19.77       16.75      6.02 o 
   5   5  11       15.07       11.25      4.41 o 
  -5   6  11       14.53       19.00      3.78 o 
  -4   6  11        2.93        1.85      2.02 o 
  -3   6  11        4.03       -0.48      1.06 o 
  -2   6  11       56.46       53.02      3.09 o 
  -1   6  11      393.35      385.15      7.85 o 
   0   6  11      162.75      162.88      3.87 o 
   1   6  11        1.01        2.36      0.88 o 
   2   6  11        0.64        1.21      0.93 o 
   3   6  11       12.73        8.12      2.11 o 
   4   6  11      110.53       97.18      5.14 o 
   5   6  11        1.60        1.16      3.39 o 
  -5   7  11       54.92       61.75      9.15 o 
  -4   7  11       11.61       17.72      7.33 o 
  -3   7  11        4.51        4.49      1.71 o 
  -2   7  11      380.94      370.61      6.79 o 
  -1   7  11        7.65        8.29      1.59 o 
   0   7  11       51.11       52.97      2.30 o 
   1   7  11        0.96        1.66      0.82 o 
   2   7  11        0.29        0.90      1.31 o 
   3   7  11        3.31        2.77      1.37 o 
   4   7  11        0.77        0.65      1.59 o 
   5   7  11       11.78       13.03      2.91 o 
  -5   8  11        0.55        2.77      3.17 o 
  -4   8  11       14.45       14.59      3.12 o 
  -3   8  11       11.10       11.93      2.92 o 
  -2   8  11      158.33      164.20      4.32 o 
  -1   8  11     1050.72     1029.78     15.30 o 
   0   8  11       12.79       13.87      1.41 o 
   1   8  11       43.06       39.80      2.50 o 
   2   8  11       61.27       51.02      2.34 o 
   3   8  11        0.09       -0.60      1.09 o 
   4   8  11       10.85        5.83      3.43 o 
   5   8  11        1.34       -1.25      2.04 o 
  -5   9  11       16.30       16.66      5.42 o 
  -4   9  11        0.81        5.35      3.54 o 
  -3   9  11       81.15       73.22      3.58 o 
  -2   9  11       89.39       95.02      4.56 o 
  -1   9  11        6.43        7.69      1.24 o 
   0   9  11        5.54        2.15      1.43 o 
   1   9  11        1.14        2.36      0.86 o 
   2   9  11        2.07        2.11      1.34 o 
   3   9  11        8.32        9.61      3.05 o 
   4   9  11        0.19        1.35      1.52 o 
   5   9  11        2.70        0.65      2.16 o 
  -4  10  11        0.03        0.48      1.68 o 
  -3  10  11       10.83       11.27      2.21 o 
  -2  10  11       61.25       63.67      3.09 o 
  -1  10  11       16.75       14.42      2.52 o 
   0  10  11      434.62      457.79      8.39 o 
   1  10  11       56.02       53.27      3.65 o 
   2  10  11       93.34       80.05      3.25 o 
   3  10  11        3.62        1.24      1.21 o 
   4  10  11        0.11       -0.67      1.34 o 
   5  10  11       35.21       39.49      3.59 o 
  -4  11  11       33.02       31.98      4.66 o 
  -3  11  11       25.53       26.15      2.90 o 
  -2  11  11       12.05       17.72      2.02 o 
  -1  11  11        0.19       -1.40      1.40 o 
   0  11  11       58.72       53.18      3.02 o 
   1  11  11       23.22       28.41      2.42 o 
   2  11  11        2.16        3.64      1.44 o 
   3  11  11        1.63        1.15      1.47 o 
   4  11  11        7.09        3.66      1.86 o 
  -4  12  11        1.15        2.04      2.48 o 
  -3  12  11       15.93       12.74      4.36 o 
  -2  12  11        0.32       -0.82      1.38 o 
  -1  12  11        1.12        1.46      1.73 o 
   0  12  11        0.00       -0.02      1.50 o 
   1  12  11        7.41       11.76      1.65 o 
   2  12  11        0.03        1.10      1.41 o 
   3  12  11       41.43       47.88      3.50 o 
   4  12  11        8.10        9.51      2.25 o 
  -3  13  11       12.45       10.53      3.32 o 
  -2  13  11        5.25        5.14      2.07 o 
  -1  13  11       13.47       13.60      2.58 o 
   0  13  11       62.11       62.89      4.41 o 
   1  13  11        0.29       -1.23      1.71 o 
   2  13  11        1.30        1.89      1.51 o 
   3  13  11        0.09        1.85      2.39 o 
   4  13  11        1.39        0.67      1.86 o 
  -3  14  11        7.51        7.96      4.49 o 
  -2  14  11       13.35       18.94      3.20 o 
  -1  14  11       42.80       43.38      5.09 o 
   0  14  11       26.12       23.12      2.57 o 
   1  14  11       23.22       21.66      2.54 o 
   2  14  11       56.10       56.39      4.80 o 
   3  14  11        1.91        4.37      2.37 o 
  -2  15  11       13.20       18.77      5.00 o 
  -1  15  11       29.45       29.84      7.69 o 
   0  15  11        0.25        0.95      1.88 o 
   1  15  11       73.41       87.35      4.48 o 
   2  15  11        0.00       -0.14      1.69 o 
  -1  16  11        1.62        2.47      1.82 o 
   0  16  11        9.66        8.46      2.22 o 
   1  16  11        3.92        3.17      2.56 o 
   0  -5  12        2.63        3.98      2.11 o 
  -2  -4  12        4.57        2.18      1.95 o 
  -1  -4  12       23.07       28.39      3.26 o 
   0  -4  12        8.63        9.99      2.36 o 
   1  -4  12        1.53        4.76      2.57 o 
   2  -4  12        0.90        2.62      2.67 o 
  -3  -3  12        0.42        0.35      2.00 o 
  -2  -3  12        9.68        6.84      2.23 o 
  -1  -3  12        1.51        2.02      1.82 o 
   0  -3  12       68.56       70.42      4.07 o 
   1  -3  12        3.01        0.91      2.16 o 
   2  -3  12        4.35        6.20      2.68 o 
  -3  -2  12       12.99       15.04      2.55 o 
  -2  -2  12        0.19        0.78      1.66 o 
  -1  -2  12        0.25        0.39      1.52 o 
   0  -2  12       27.80       37.67      2.65 o 
   1  -2  12        1.43        3.09      1.76 o 
   2  -2  12        5.27        5.01      2.45 o 
   3  -2  12        2.47        0.30      2.26 o 
  -4  -1  12        1.60        0.18      1.99 o 
  -3  -1  12        1.07        1.76      1.75 o 
  -2  -1  12       14.60        9.77      2.76 o 
  -1  -1  12        1.07        0.16      1.35 o 
   0  -1  12       38.92       38.56      2.57 o 
   1  -1  12       10.28       11.65      2.13 o 
   2  -1  12        0.03        0.61      1.93 o 
   3  -1  12        3.63       -0.01      2.12 o 
  -4   0  12        0.50        2.41      1.87 o 
  -3   0  12        0.97        0.71      1.53 o 
  -2   0  12        7.47        8.84      2.03 o 
  -1   0  12       10.33        7.55      1.76 o 
   0   0  12       37.94       33.99      2.76 o 
   1   0  12        6.51        7.50      1.55 o 
   2   0  12       15.41       11.04      2.62 o 
   3   0  12       25.09       26.83      3.65 o 
   4   0  12        3.93        0.97      2.41 o 
  -4   1  12        1.21        2.76      1.86 o 
  -3   1  12        2.10        1.42      1.56 o 
  -2   1  12        0.10        1.05      1.45 o 
  -1   1  12       32.68       35.90      3.00 o 
   0   1  12       21.42       20.91      2.31 o 
   1   1  12        6.31        6.04      1.41 o 
   2   1  12       39.58       40.77      3.81 o 
   3   1  12        0.99       -0.07      1.85 o 
   4   1  12       20.70       22.86      3.72 o 
  -4   2  12        0.34        4.28      2.41 o 
  -3   2  12        0.01       -1.31      1.33 o 
  -2   2  12        3.35        3.00      1.54 o 
  -1   2  12       51.24       43.77      3.51 o 
   0   2  12        7.03        5.22      1.53 o 
   1   2  12        0.37        0.18      1.00 o 
   2   2  12       51.93       50.91      2.69 o 
   3   2  12        1.82       -1.52      1.69 o 
   4   2  12        0.78        2.19      2.27 o 
  -5   3  12        5.84        1.28      3.74 o 
  -4   3  12       14.08       21.35      5.17 o 
  -3   3  12        4.12        7.16      2.30 o 
  -2   3  12       64.97       61.67      3.37 o 
  -1   3  12       11.44        7.03      1.51 o 
   0   3  12       79.35       73.19      3.37 o 
   1   3  12       49.43       51.15      3.48 o 
   2   3  12        6.57        6.46      1.56 o 
   3   3  12      102.03       93.22      5.32 o 
   4   3  12        0.56        2.92      2.28 o 
  -5   4  12        0.12        0.58      3.77 o 
  -4   4  12        0.10       -0.34      1.83 o 
  -3   4  12        5.21        8.73      3.52 o 
  -2   4  12       55.64       57.65      3.33 o 
  -1   4  12        4.42        7.90      1.65 o 
   0   4  12      196.48      177.55      4.98 o 
   1   4  12        0.73        2.46      1.06 o 
   2   4  12       13.60       15.80      1.72 o 
   3   4  12      266.04      274.13      9.52 o 
   4   4  12        0.01       -0.25      1.96 o 
   5   4  12        1.44        3.47      2.52 o 
  -5   5  12        0.10        1.29      3.70 o 
  -4   5  12       26.84       34.72      6.16 o 
  -3   5  12        0.75       -0.91      1.55 o 
  -2   5  12       47.42       43.17      3.63 o 
  -1   5  12       11.38       11.12      2.03 o 
   0   5  12       48.93       49.66      2.75 o 
   1   5  12      115.08       95.95      3.89 o 
   2   5  12        4.88        6.85      1.31 o 
   3   5  12        3.21        4.75      1.73 o 
   4   5  12       25.58       25.03      4.98 o 
   5   5  12        0.31        3.30      2.30 o 
  -5   6  12        3.16        0.87      3.39 o 
  -4   6  12        5.62        4.30      3.19 o 
  -3   6  12        0.55       -0.43      1.43 o 
  -2   6  12        4.67        2.99      3.15 o 
  -1   6  12       11.15       12.61      2.54 o 
   0   6  12        1.59        1.44      1.12 o 
   1   6  12       13.56       13.65      1.47 o 
   2   6  12       20.31       17.35      1.70 o 
   3   6  12       20.05       22.16      2.90 o 
   4   6  12       99.75      104.14      5.86 o 
   5   6  12        0.20        1.41      3.17 o 
  -5   7  12        7.05        2.81      5.05 o 
  -4   7  12       20.12       23.99      3.60 o 
  -3   7  12        0.86        3.06      2.91 o 
  -2   7  12       20.99       20.61      2.29 o 
  -1   7  12       28.04       32.28      2.13 o 
   0   7  12       16.08       18.56      1.66 o 
   1   7  12        6.81        8.28      1.28 o 
   2   7  12        2.94        3.80      1.09 o 
   3   7  12        0.03       -1.52      1.52 o 
   4   7  12        3.09        0.63      2.27 o 
   5   7  12        0.42       -0.22      2.99 o 
  -4   8  12       58.07       67.75      5.25 o 
  -3   8  12        4.06        2.67      1.71 o 
  -2   8  12       68.33       65.33      3.43 o 
  -1   8  12       64.20       59.58      3.23 o 
   0   8  12        0.02       -0.54      0.87 o 
   1   8  12        4.55        3.68      0.84 o 
   2   8  12        1.06       -0.17      1.40 o 
   3   8  12        4.79        2.31      1.31 o 
   4   8  12        0.05       -1.47      1.47 o 
   5   8  12       14.49       11.72      2.90 o 
  -4   9  12        4.52        2.58      1.92 o 
  -3   9  12        1.03        1.53      1.60 o 
  -2   9  12       29.29       30.94      2.41 o 
  -1   9  12       22.02       24.73      2.38 o 
   0   9  12       58.68       54.38      2.64 o 
   1   9  12       12.82       12.60      1.18 o 
   2   9  12       27.50       29.23      2.19 o 
   3   9  12       27.31       23.72      2.57 o 
   4   9  12        1.80        3.67      2.13 o 
  -4  10  12       44.23       52.34      4.15 o 
  -3  10  12       42.19       49.96      3.70 o 
  -2  10  12       21.38       19.75      2.30 o 
  -1  10  12      142.76      137.07      4.64 o 
   0  10  12       16.39       16.84      1.70 o 
   1  10  12        6.31        8.76      1.71 o 
   2  10  12        8.46        9.94      1.63 o 
   3  10  12       12.74       10.78      1.75 o 
   4  10  12        1.42        0.54      1.31 o 
  -4  11  12        4.45        4.64      2.21 o 
  -3  11  12       24.74       20.99      2.86 o 
  -2  11  12        0.47        1.44      1.87 o 
  -1  11  12        3.53        2.96      1.89 o 
   0  11  12      368.11      369.95      8.09 o 
   1  11  12       14.72       12.66      1.88 o 
   2  11  12        0.01       -0.31      1.04 o 
   3  11  12       27.55       23.41      2.37 o 
   4  11  12        6.86        2.36      2.19 o 
  -3  12  12       18.48       22.69      2.90 o 
  -2  12  12        1.02        2.14      2.02 o 
  -1  12  12        0.95        3.62      2.02 o 
   0  12  12       14.14       14.29      2.46 o 
   1  12  12       35.71       35.74      2.81 o 
   2  12  12       29.51       31.96      2.46 o 
   3  12  12        0.00       -1.37      1.37 o 
   4  12  12       12.20        5.04      1.89 o 
  -3  13  12        2.94        0.54      2.09 o 
  -2  13  12        3.09        2.25      2.12 o 
  -1  13  12       14.35        6.15      2.16 o 
   0  13  12        0.14        1.93      1.89 o 
   1  13  12      141.69      143.52      4.45 o 
   2  13  12        0.14       -0.93      1.36 o 
   3  13  12        5.93        4.16      1.86 o 
  -2  14  12        0.67       -0.85      2.18 o 
  -1  14  12        0.80       -1.61      1.61 o 
   0  14  12        1.47        2.03      2.28 o 
   1  14  12        0.03       -0.03      1.26 o 
   2  14  12       24.74       26.73      2.95 o 
   3  14  12       11.75        8.52      2.25 o 
  -2  15  12        9.13        6.89      2.80 o 
  -1  15  12        0.05       -0.35      1.96 o 
   0  15  12        0.38       -1.02      1.46 o 
   1  15  12        6.99        6.44      1.82 o 
   2  15  12        1.48        1.36      1.79 o 
   0  16  12        0.02       -1.51      1.61 o 
   1  16  12        1.82       -0.12      1.61 o 
  -1  -3  13       13.79       16.90      2.84 o 
   0  -3  13       25.70       32.87      4.12 o 
   1  -3  13        0.34       -1.13      2.44 o 
  -2  -2  13       24.10       22.71      3.11 o 
  -1  -2  13        1.54       -0.62      1.62 o 
   0  -2  13       24.73       31.60      3.96 o 
   1  -2  13        3.89        4.18      2.96 o 
   2  -2  13        0.90        0.17      2.37 o 
  -3  -1  13        1.67       -0.31      1.77 o 
  -2  -1  13       18.46       25.23      4.06 o 
  -1  -1  13       15.97        8.83      2.15 o 
   0  -1  13       41.09       46.53      3.54 o 
   1  -1  13       77.94       88.28      4.50 o 
   2  -1  13        1.23        3.13      2.29 o 
   3  -1  13       25.14       30.25      4.27 o 
  -3   0  13        0.33        2.41      1.92 o 
  -2   0  13        0.98        0.45      1.83 o 
  -1   0  13       14.04       18.97      2.55 o 
   0   0  13        3.86        3.52      1.63 o 
   1   0  13        6.06        6.85      1.92 o 
   2   0  13       11.88       12.79      3.08 o 
   3   0  13        0.18        0.84      2.42 o 
  -4   1  13        1.64        0.41      1.91 o 
  -3   1  13        1.51        1.75      1.90 o 
  -2   1  13        1.39        0.03      1.65 o 
  -1   1  13       24.96       20.87      2.50 o 
   0   1  13        0.14        1.05      1.38 o 
   1   1  13       29.64       33.11      4.64 o 
   2   1  13       25.66       29.28      5.24 o 
   3   1  13        0.57        2.36      2.33 o 
  -4   2  13       15.88       17.97      4.15 o 
  -3   2  13        2.62        0.34      2.04 o 
  -2   2  13       33.80       30.93      3.72 o 
  -1   2  13        6.39        4.63      1.62 o 
   0   2  13       15.68        8.71      1.78 o 
   1   2  13        6.33        7.77      1.52 o 
   2   2  13        2.08        0.55      2.04 o 
   3   2  13        1.50       -1.22      2.08 o 
   4   2  13        8.66        9.50      2.95 o 
  -4   3  13       12.87       15.09      3.54 o 
  -3   3  13        2.65        0.02      1.50 o 
  -2   3  13        3.60        8.08      1.91 o 
  -1   3  13        1.09       -0.76      1.14 o 
   0   3  13       56.62       53.21      5.28 o 
   1   3  13       20.57       20.71      2.07 o 
   2   3  13        5.23        2.67      1.33 o 
   3   3  13        5.11        3.51      2.19 o 
   4   3  13        7.13       11.42      3.02 o 
  -4   4  13       20.93       17.64      3.88 o 
  -3   4  13       51.65       55.26     13.05 o 
  -2   4  13        0.36        0.35      1.35 o 
  -1   4  13       41.97       40.98      3.38 o 
   0   4  13        5.47        4.11      1.41 o 
   1   4  13       15.20       11.04      1.59 o 
   2   4  13       75.23       78.20      3.77 o 
   3   4  13       36.08       46.28      4.22 o 
   4   4  13        0.22        4.27      2.30 o 
  -4   5  13        0.03        0.90      3.03 o 
  -3   5  13       19.67       20.53      3.86 o 
  -2   5  13        0.14       -0.97      1.27 o 
  -1   5  13       12.45       12.07      1.94 o 
   0   5  13       11.48        8.78      1.65 o 
   1   5  13        8.26        9.41      1.63 o 
   2   5  13        2.02        2.46      1.14 o 
   3   5  13      134.44      144.79      7.01 o 
   4   5  13       14.04       12.75      3.16 o 
  -4   6  13        0.05       -1.67      2.83 o 
  -3   6  13       30.15       35.73      5.17 o 
  -2   6  13       10.31       10.07      2.38 o 
  -1   6  13       10.23        7.02      1.99 o 
   0   6  13       11.55       11.28      2.95 o 
   1   6  13        3.40        0.55      1.00 o 
   2   6  13        2.90        3.34      1.20 o 
   3   6  13        3.65        1.29      1.47 o 
   4   6  13       47.85       56.03      9.28 o 
  -4   7  13        1.64       -0.97      3.12 o 
  -3   7  13        0.48        0.10      3.17 o 
  -2   7  13        2.17        2.35      1.80 o 
  -1   7  13       16.11       16.13      2.71 o 
   0   7  13        6.27        8.41      1.42 o 
   1   7  13       61.72       61.67      2.67 o 
   2   7  13       14.82       14.05      1.67 o 
   3   7  13        0.06       -0.22      1.34 o 
   4   7  13      169.05      170.44      5.92 o 
  -4   8  13        4.10        2.79      2.48 o 
  -3   8  13       19.96       22.94      5.00 o 
  -2   8  13        5.88        6.48      1.83 o 
  -1   8  13       37.42       33.88      2.31 o 
   0   8  13       10.86       10.41      1.54 o 
   1   8  13       21.67       20.56      2.16 o 
   2   8  13       35.59       33.86      2.74 o 
   3   8  13       10.86       10.68      5.02 o 
   4   8  13        0.30       -0.25      1.98 o 
  -4   9  13       27.10       41.33      4.72 o 
  -3   9  13        1.31        1.33      1.73 o 
  -2   9  13        6.74        6.08      2.49 o 
  -1   9  13       48.71       56.40      3.86 o 
   0   9  13        1.99        0.41      1.02 o 
   1   9  13        1.81        2.13      1.05 o 
   2   9  13        3.50        2.86      1.20 o 
   3   9  13        5.71        5.79      2.89 o 
   4   9  13        0.10       -0.47      1.83 o 
  -4  10  13       17.25       16.49      3.03 o 
  -3  10  13       40.17       39.30      3.76 o 
  -2  10  13       20.14       18.36      3.24 o 
  -1  10  13       22.93       21.70      2.42 o 
   0  10  13       82.59       77.10      3.80 o 
   1  10  13        1.05        1.10      1.29 o 
   2  10  13       21.91       17.26      1.89 o 
   3  10  13        0.96       -0.59      1.20 o 
   4  10  13        0.64       -1.31      1.65 o 
  -3  11  13       35.84       54.98      4.07 o 
  -2  11  13       15.83       19.60      4.78 o 
  -1  11  13       78.64       90.24      5.46 o 
   0  11  13       43.74       43.52      3.01 o 
   1  11  13        8.51        8.40      1.85 o 
   2  11  13        0.28        0.49      1.27 o 
   3  11  13        0.16        0.07      1.23 o 
   4  11  13        8.68        7.64      2.27 o 
  -3  12  13        6.64        6.22      2.61 o 
  -2  12  13       22.67       26.38      3.72 o 
  -1  12  13        1.89        1.87      2.72 o 
   0  12  13       13.90       15.03      2.21 o 
   1  12  13       24.14       28.72      3.41 o 
   2  12  13        0.00       -0.48      1.39 o 
   3  12  13       30.25       25.68      3.28 o 
  -3  13  13        0.27       -0.82      2.16 o 
  -2  13  13        1.74        2.04      2.22 o 
  -1  13  13        0.02        2.49      2.07 o 
   0  13  13       25.51       25.46      3.43 o 
   1  13  13       16.39       18.84      2.49 o 
   2  13  13        2.71        3.72      1.78 o 
   3  13  13        6.36        8.38      2.19 o 
  -2  14  13        0.97        2.87      2.37 o 
  -1  14  13        0.06       -0.63      1.98 o 
   0  14  13        0.00       -0.49      1.86 o 
   1  14  13       21.60       26.25      3.70 o 
   2  14  13        1.42        1.16      2.31 o 
  -1  15  13        1.89        0.07      1.98 o 
   0  15  13        5.15        3.45      1.87 o 
   1  15  13        1.54        0.78      1.74 o 
  -2  -1  14        1.31        1.58      2.03 o 
  -1  -1  14        0.12        2.50      1.87 o 
   0  -1  14        5.80       10.63      2.90 o 
   1  -1  14        6.99        8.15      2.95 o 
  -2   0  14       11.11       10.74      2.47 o 
  -1   0  14       12.89       18.58      2.75 o 
   0   0  14       23.06       32.34      3.18 o 
   1   0  14       48.14       50.99      4.54 o 
   2   0  14       11.50       12.95      7.16 o 
  -3   1  14        0.12        0.28      1.76 o 
  -2   1  14        0.46        2.85      1.83 o 
  -1   1  14       13.85        6.11      2.00 o 
   0   1  14        2.21        7.12      2.28 o 
   1   1  14        3.78        1.68      1.74 o 
   2   1  14        5.11        4.92      2.65 o 
   3   1  14        2.99        2.63      2.74 o 
  -3   2  14        2.91        1.37      1.89 o 
  -2   2  14        6.20        8.40      3.30 o 
  -1   2  14        3.05        3.36      1.66 o 
   0   2  14        0.00        0.63      1.49 o 
   1   2  14        0.11        1.10      1.44 o 
   2   2  14       38.85       47.13      4.56 o 
   3   2  14        8.15        4.39      2.67 o 
  -3   3  14        2.22        1.46      1.76 o 
  -2   3  14        0.38        0.39      1.54 o 
  -1   3  14        5.72        1.84      1.61 o 
   0   3  14       24.48       22.84      2.55 o 
   1   3  14        0.49       -0.32      1.22 o 
   2   3  14        2.22       -0.18      1.21 o 
   3   3  14       12.16       12.98      3.23 o 
  -4   4  14       11.56       13.82      3.46 o 
  -3   4  14       14.63       17.10      4.00 o 
  -2   4  14        2.46        0.58      1.47 o 
  -1   4  14       10.90        9.20      1.97 o 
   0   4  14        1.74        1.86      1.38 o 
   1   4  14        8.79       11.64      2.43 o 
   2   4  14        0.21        0.58      1.27 o 
   3   4  14        4.37        3.73      2.23 o 
  -4   5  14        4.20        2.41      3.65 o 
  -3   5  14       24.84       32.31      4.41 o 
  -2   5  14       18.86       23.73      2.67 o 
  -1   5  14        0.61       -0.31      1.24 o 
   0   5  14       20.79       19.94      3.04 o 
   1   5  14       11.82       10.92      2.47 o 
   2   5  14       16.62       17.15      1.96 o 
   3   5  14        8.55        8.82      2.09 o 
   4   5  14        0.39        0.77      2.39 o 
  -4   6  14       11.28       13.65      4.67 o 
  -3   6  14       27.01       27.42      3.82 o 
  -2   6  14       17.84       24.80      2.61 o 
  -1   6  14        1.96        2.00      1.49 o 
   0   6  14       25.29       23.34      2.59 o 
   1   6  14       28.49       27.06      2.49 o 
   2   6  14       12.82       14.54      2.65 o 
   3   6  14       17.39       23.81      2.73 o 
   4   6  14      106.97      126.17      6.97 o 
  -4   7  14        4.79        3.83      3.70 o 
  -3   7  14        2.77        1.62      3.32 o 
  -2   7  14        3.88        4.67      1.60 o 
  -1   7  14        4.01        5.46      1.58 o 
   0   7  14       13.82       12.40      1.95 o 
   1   7  14       14.50       19.53      4.48 o 
   2   7  14        0.57        0.29      1.12 o 
   3   7  14       53.61       67.34      5.76 o 
   4   7  14        0.04       -0.33      2.19 o 
  -4   8  14        4.90       11.77      4.62 o 
  -3   8  14        3.33        1.74      3.17 o 
  -2   8  14       31.04       37.22      3.17 o 
  -1   8  14        5.98        6.38      1.50 o 
   0   8  14        0.25        0.04      1.18 o 
   1   8  14        0.12        0.46      1.14 o 
   2   8  14        0.00       -0.02      1.38 o 
   3   8  14        9.44       13.73      2.34 o 
   4   8  14       31.71       32.36      4.28 o 
  -3   9  14        5.18        6.99      3.93 o 
  -2   9  14       17.94       19.46      4.57 o 
  -1   9  14        0.40       -0.45      1.16 o 
   0   9  14        1.06        0.09      1.07 o 
   1   9  14       28.74       29.29      2.38 o 
   2   9  14        0.06        0.18      1.41 o 
   3   9  14        0.17        0.16      1.51 o 
   4   9  14        1.87        0.97      2.24 o 
  -3  10  14       12.16       18.19      3.71 o 
  -2  10  14        5.73        8.05      2.70 o 
  -1  10  14        4.03        4.64      1.44 o 
   0  10  14        0.36        1.22      1.18 o 
   1  10  14        4.64        1.73      2.21 o 
   2  10  14        2.31        1.89      1.18 o 
   3  10  14        2.19        1.95      1.46 o 
  -3  11  14        0.90        1.65      2.26 o 
  -2  11  14        1.43        0.88      2.31 o 
  -1  11  14       18.20       12.85      2.24 o 
   0  11  14       92.18       91.55      4.27 o 
   1  11  14        6.57        9.99      2.47 o 
   2  11  14       10.49       11.27      1.76 o 
   3  11  14       45.96       43.27      3.00 o 
  -3  12  14       25.07       35.21      6.36 o 
  -2  12  14        0.01       -1.97      1.97 o 
  -1  12  14        4.83        2.35      2.16 o 
   0  12  14      130.04      144.97      5.28 o 
   1  12  14        0.01        1.25      1.49 o 
   2  12  14        0.68        0.53      1.46 o 
   3  12  14        0.84        1.04      1.43 o 
  -2  13  14        6.39       12.16      3.17 o 
  -1  13  14        7.10        6.82      2.69 o 
   0  13  14        2.53        6.25      3.27 o 
   1  13  14       65.20       61.50      3.79 o 
   2  13  14        6.07       10.87      2.49 o 
  -1  14  14       20.30       32.51      4.20 o 
   0  14  14        5.04       10.10      2.81 o 
   1  14  14       94.60      101.70      4.16 o 
   2  14  14        0.40        1.02      1.85 o 
   0   0  15       22.85       23.94      3.12 o 
  -1   1  15        3.82        3.84      2.02 o 
   0   1  15        8.92        8.41      2.24 o 
   1   1  15       86.21       92.24      8.12 o 
  -2   2  15       29.62       38.87      5.24 o 
  -1   2  15        2.26        2.07      1.90 o 
   0   2  15        0.09        2.56      1.75 o 
   1   2  15       10.88       15.62      2.72 o 
   2   2  15        0.17       -1.51      2.39 o 
  -2   3  15        0.00       -1.25      1.56 o 
  -1   3  15        0.33        0.85      1.55 o 
   0   3  15       34.66       42.18      3.35 o 
   1   3  15       37.24       45.42      5.49 o 
   2   3  15       89.44       98.16      6.20 o 
  -3   4  15        3.11        3.43      1.97 o 
  -2   4  15        0.22        0.03      1.57 o 
  -1   4  15       18.09       13.50      2.69 o 
   0   4  15        0.66        0.32      1.79 o 
   1   4  15        7.79       10.16      2.10 o 
   2   4  15        1.01        1.20      1.43 o 
   3   4  15       19.71       24.72      3.92 o 
  -3   5  15        8.64       15.94      4.05 o 
  -2   5  15        1.49       -1.40      1.40 o 
  -1   5  15       23.12       37.36      3.16 o 
   0   5  15       14.29       21.93      2.60 o 
   1   5  15        9.99        7.04      3.09 o 
   2   5  15       17.23       17.90      2.19 o 
   3   5  15       39.21       53.79      4.98 o 
  -3   6  15        2.47        2.04      1.77 o 
  -2   6  15       19.93       23.01      2.82 o 
  -1   6  15        0.39        0.80      1.43 o 
   0   6  15       37.53       32.56      2.89 o 
   1   6  15       10.55       16.07      2.42 o 
   2   6  15        0.09       -0.28      1.46 o 
   3   6  15        9.26       10.51      2.39 o 
  -3   7  15        7.02       17.59      5.17 o 
  -2   7  15       18.32       17.08      2.78 o 
  -1   7  15       31.26       38.82      3.06 o 
   0   7  15        1.56        1.44      1.45 o 
   1   7  15        7.52        5.64      2.13 o 
   2   7  15        7.97        9.26      2.14 o 
   3   7  15       21.40       27.05      2.99 o 
  -3   8  15        0.05        3.99      3.58 o 
  -2   8  15       27.93       33.91      3.06 o 
  -1   8  15        3.96        4.18      1.66 o 
   0   8  15        4.04        5.60      1.65 o 
   1   8  15       61.61       71.24      3.60 o 
   2   8  15       18.40       13.45      4.04 o 
   3   8  15        3.02        5.58      1.96 o 
  -3   9  15        1.10        6.00      3.65 o 
  -2   9  15        1.85        3.31      1.77 o 
  -1   9  15       31.23       40.38      2.82 o 
   0   9  15       17.47       21.99      2.42 o 
   1   9  15        0.06        0.26      1.83 o 
   2   9  15       14.94       18.58      3.16 o 
   3   9  15        4.92        6.64      2.14 o 
  -3  10  15       13.45       12.54      4.46 o 
  -2  10  15        0.10        1.07      2.17 o 
  -1  10  15        4.66        4.48      1.88 o 
   0  10  15        0.13        1.39      1.30 o 
   1  10  15       10.49        8.28      3.21 o 
   2  10  15        9.13       14.18      2.33 o 
   3  10  15        1.74        4.80      1.68 o 
  -2  11  15        3.87        4.30      2.78 o 
  -1  11  15        2.45        2.54      1.62 o 
   0  11  15        5.88        6.85      1.99 o 
   1  11  15        5.43        6.60      2.23 o 
   2  11  15        0.01       -1.04      1.44 o 
  -2  12  15        1.57       -0.52      2.02 o 
  -1  12  15       35.50       37.18      4.44 o 
   0  12  15        0.01        1.17      1.68 o 
   1  12  15        1.54       -0.18      1.81 o 
   2  12  15       17.27       17.64      3.13 o 
  -1  13  15       11.86       15.68      3.37 o 
   0  13  15       22.27       17.58      3.76 o 
   1  13  15       37.65       40.54      4.13 o 
  -1   3  16       80.57      112.63      7.34 o 
   0   3  16       10.49       15.81      2.62 o 
   1   3  16       13.91       19.33      2.91 o 
  -1   4  16        1.30        1.43      1.73 o 
   0   4  16        0.35        0.49      1.57 o 
   1   4  16        3.16        3.56      3.02 o 
  -2   5  16        3.39        5.32      2.04 o 
  -1   5  16        1.33        3.41      1.80 o 
   0   5  16        0.41       -1.52      1.52 o 
   1   5  16        0.04       -0.67      1.47 o 
   2   5  16        6.17        3.99      1.90 o 
  -2   6  16       41.34       55.07      9.05 o 
  -1   6  16       12.93       15.87      2.80 o 
   0   6  16        5.93        2.27      1.67 o 
   1   6  16        1.34        2.24      1.72 o 
   2   6  16        1.80        2.51      2.14 o 
  -2   7  16        8.38       11.58      2.32 o 
  -1   7  16        3.54        8.52      2.07 o 
   0   7  16        0.79        2.52      2.92 o 
   1   7  16       26.25       27.93      4.08 o 
   2   7  16        4.22        5.97      1.93 o 
  -2   8  16       51.62       71.52      4.21 o 
  -1   8  16       26.38       28.95      2.90 o 
   0   8  16        7.02        5.46      1.90 o 
   1   8  16       23.55       24.11      5.47 o 
   2   8  16       19.56       29.43      3.93 o 
  -2   9  16        8.70        9.40      2.77 o 
  -1   9  16        0.22        1.13      1.57 o 
   0   9  16        7.80        8.45      1.93 o 
   1   9  16        3.21        2.50      2.14 o 
   2   9  16       32.85       39.04      4.26 o 
  -2  10  16       12.44       18.92      3.33 o 
  -1  10  16       82.43       87.00      4.59 o 
   0  10  16        5.83        6.22      2.43 o 
   1  10  16       18.28       29.08      3.73 o 
   2  10  16        7.30        7.35      3.20 o 
  -1  11  16        0.63        1.94      2.46 o 
   0  11  16       26.23       33.45      3.98 o 
   1  11  16        0.00        0.33      2.07 o 
   0  12  16       36.00       45.40      4.67 o 
   1  12  16        0.82        0.83      1.80 o 
                                                 
